# Supplementary material for: Defining the mobility range of a hinge-type connection using molecular dynamics and metadynamics
Source: PLoS One. 2020 Apr 13;15(4):e0230962. doi: 10.1371/journal.pone.0230962 (PMC7153902; doi:10.1371/journal.pone.0230962)
Supplement: S3 File — Input and parameter files used for structure elucidation and MD/metadynamics simulation. (ZIP) [file pone.0230962.s012.zip]

Archive with 17 entries (13 files):
- supporting_data/
- supporting_data/metadynamics/
- supporting_data/metadynamics/plumed.dat
- supporting_data/metadynamics/plumed_histo.dat
- supporting_data/metadynamics/analysis_plumed.dat
- supporting_data/Molecular_dynamics/
- supporting_data/Molecular_dynamics/nvt_equilibration.mdp
- supporting_data/Molecular_dynamics/topol.top
- supporting_data/Molecular_dynamics/starting_structure.pdb
- supporting_data/Molecular_dynamics/adding_ions.mdp
- supporting_data/Molecular_dynamics/md_sim.mdp
- supporting_data/Molecular_dynamics/minimization.mdp
- supporting_data/Molecular_dynamics/npt_equilibration.mdp
- supporting_data/nmr/
- supporting_data/nmr/dihed.tbl
- supporting_data/nmr/fold.py
- supporting_data/nmr/noe.tbl
