# Supplementary material for: Defining the mobility range of a hinge-type connection using molecular dynamics and metadynamics
Source: PLoS One. 2020 Apr 13;15(4):e0230962. doi: 10.1371/journal.pone.0230962 (PMC7153902; doi:10.1371/journal.pone.0230962)
Supplement: S3 File — Input and parameter files used for structure elucidation and MD/metadynamics simulation. (ZIP) [file pone.0230962.s012.zip › supporting_data/metadynamics/plumed.dat]

#restart previous simulation
RESTART

WHOLEMOLECULES ENTITY0=1-194, ENTITY1=195-388
W1: CENTER ATOMS=42,43,45,46,48,49,51,53,55
W2: CENTER ATOMS=236,237,239,240,242,243,245,247,249

dist: DISTANCE ATOMS=48,242

dist2: DISTANCE ATOMS=W1,W2

metad: METAD ARG=dist2 PACE=500 HEIGHT=0.2 SIGMA=0.05 FILE=HILLS BIASFACTOR=10 GRID_MIN=0.1 GRID_MAX=5.0 GRID_BIN=500 TEMP=300
PRINT STRIDE=500 ARG=dist2,metad.bias FILE=COLVAR
