# Supplementary material for: Defining the mobility range of a hinge-type connection using molecular dynamics and metadynamics
Source: PLoS One. 2020 Apr 13;15(4):e0230962. doi: 10.1371/journal.pone.0230962 (PMC7153902; doi:10.1371/journal.pone.0230962)
Supplement: S3 File — Input and parameter files used for structure elucidation and MD/metadynamics simulation. (ZIP) [file pone.0230962.s012.zip › supporting_data/metadynamics/plumed_histo.dat]

# Read in protein structure template
MOLINFO STRUCTURE=template.pdb

WHOLEMOLECULES ENTITY0=1-194, ENTITY1=195-388
W1: CENTER ATOMS=42,43,45,46,48,49,51,53,55
W2: CENTER ATOMS=236,237,239,240,242,243,245,247,249

#angle without beta-turn
first: CENTER ATOMS=76,117
middle: CENTER ATOMS=14,191,208,385
last: CENTER ATOMS=270,311
angle2: ANGLE ATOMS=first,middle,last

dist2: DISTANCE ATOMS=W1,W2

#print those values
PRINT ARG=dist2,angle2 STRIDE=1 FILE=COLVAR

# Accumulate histogram of collective variables
hh: HISTOGRAM ARG=angle2,dist2 KERNEL=DISCRETE GRID_MIN=0,0 GRID_MAX=3.5,3.5 GRID_BIN=425,425
fes: CONVERT_TO_FES GRID=hh TEMP=300
DUMPGRID GRID=fes FILE=fes.dat
