# Supplementary material for: Defining the mobility range of a hinge-type connection using molecular dynamics and metadynamics
Source: PLoS One. 2020 Apr 13;15(4):e0230962. doi: 10.1371/journal.pone.0230962 (PMC7153902; doi:10.1371/journal.pone.0230962)
Supplement: S3 File — Input and parameter files used for structure elucidation and MD/metadynamics simulation. (ZIP) [file pone.0230962.s012.zip › supporting_data/metadynamics/analysis_plumed.dat]

first: CENTER ATOMS=76,117
middle: CENTER ATOMS=14,191,208,385
last: CENTER ATOMS=275,316
angle2: ANGLE ATOMS=first,middle,last

W1: CENTER ATOMS=42,43,45,46,48,49,51,53,55
W2: CENTER ATOMS=236,237,239,240,242,243,245,247,249
trp_dist: DISTANCE ATOMS=W1,W2

PRINT ARG=angle2,trp_dist STRIDE=1 FILE=COLVAR_angle2_trp

ENDPLUMED
