# Supplementary material for: Defining the mobility range of a hinge-type connection using molecular dynamics and metadynamics
Source: PLoS One. 2020 Apr 13;15(4):e0230962. doi: 10.1371/journal.pone.0230962 (PMC7153902; doi:10.1371/journal.pone.0230962)
Supplement: S3 File — Input and parameter files used for structure elucidation and MD/metadynamics simulation. (ZIP) [file pone.0230962.s012.zip › supporting_data/Molecular_dynamics/nvt_equilibration.mdp]

title                   = OPLSAAM - NVT equilibration - Hinge Peptide 
define                  = -DPOSRES  
integrator              = md        
nsteps                  = 5000000     
dt                      = 0.002     
nstxout                 = 500       
nstvout                 = 500       
nstenergy               = 500       
nstlog                  = 500       
continuation            = no       
constraint_algorithm    = lincs    
constraints             = h-bonds   
lincs_iter              = 1         
lincs_order             = 4         
cutoff-scheme           = Verlet    
ns_type                 = grid      
nstlist                 = 10        
rcoulomb                = 1.0       
rvdw                    = 1.0       
DispCorr                = EnerPres 
coulombtype             = PME       
pme_order               = 4         
fourierspacing          = 0.16      
tcoupl                  = V-rescale             
tc-grps                 = Protein Non-Protein   
tau_t                   = 0.1     0.1           
ref_t                   = 300     300           
pcoupl                  = no      
pbc                     = xyz      
gen_vel                 = yes       
gen_temp                = 300       
gen_seed                = -1        
