# Supplementary material for: Defining the mobility range of a hinge-type connection using molecular dynamics and metadynamics
Source: PLoS One. 2020 Apr 13;15(4):e0230962. doi: 10.1371/journal.pone.0230962 (PMC7153902; doi:10.1371/journal.pone.0230962)
Supplement: S3 File — Input and parameter files used for structure elucidation and MD/metadynamics simulation. (ZIP) [file pone.0230962.s012.zip › supporting_data/Molecular_dynamics/topol.top]

;       :-) GROMACS - gmx pdb2gmx, 2018 (-:


;	  gmx pdb2gmx -ignh -inter -merge all -chainsep ter -water tip3p -f 1.pdb
;	Force field was read from the standard GROMACS share directory.
;

; Include forcefield parameters
#include "oplsaam.ff/forcefield.itp"

[ moleculetype ]
; Name            nrexcl
Protein             3

[ atoms ]
;   nr       type  resnr residue  atom   cgnr     charge       mass  typeB    chargeB      massB
; residue   1 ACE rtp ACE  q  0.0
     1  oplsm_135      1    ACE    CH3      1      -0.18     12.011   ; qtot -0.18
     2  oplsm_140      1    ACE   HH31      1       0.06      1.008   ; qtot -0.12
     3  oplsm_140      1    ACE   HH32      1       0.06      1.008   ; qtot -0.06
     4  oplsm_140      1    ACE   HH33      1       0.06      1.008   ; qtot 0
     5  oplsm_235      1    ACE      C      2        0.5     12.011   ; qtot 0.5
     6  oplsm_236      1    ACE      O      2       -0.5    15.9994   ; qtot 0
; residue   2 CYS rtp CYS2 q  0.0
     7  oplsm_238      2    CYS      N      3       -0.5     14.007   ; qtot -0.5
     8  oplsm_241      2    CYS      H      3        0.3      1.008   ; qtot -0.2
     9  oplsm_224      2    CYS     CA      3       0.14     12.011   ; qtot -0.06
    10  oplsm_140      2    CYS     HA      3       0.06      1.008   ; qtot 0
    11  oplsm_214      2    CYS     CB      4     0.0975     12.011   ; qtot 0.0975
    12  oplsm_140      2    CYS    HB1      4       0.06      1.008   ; qtot 0.1575
    13  oplsm_140      2    CYS    HB2      4       0.06      1.008   ; qtot 0.2175
    14  oplsm_203      2    CYS     SG      4    -0.2175      32.06   ; qtot 0
    15  oplsm_235      2    CYS      C      5        0.5     12.011   ; qtot 0.5
    16  oplsm_236      2    CYS      O      5       -0.5    15.9994   ; qtot 0
; residue   3 HIS rtp HISH q +1.0
    17  oplsm_238      3    HIS      N      6       -0.5     14.007   ; qtot -0.5
    18  oplsm_241      3    HIS      H      6        0.3      1.008   ; qtot -0.2
    19  oplsm_224      3    HIS     CA      6       0.14     12.011   ; qtot -0.06
    20  oplsm_140      3    HIS     HA      6       0.06      1.008   ; qtot 0
    21  oplsm_505      3    HIS     CB      7     -0.005     12.011   ; qtot -0.005
    22  oplsm_140      3    HIS    HB1      7       0.06      1.008   ; qtot 0.055
    23  oplsm_140      3    HIS    HB2      7       0.06      1.008   ; qtot 0.115
    24  oplsm_510      3    HIS     CG      8      0.215     12.011   ; qtot 0.33
    25  oplsm_512      3    HIS    ND1      9      -0.54     14.007   ; qtot -0.21
    26  oplsm_513      3    HIS    HD1      9       0.46      1.008   ; qtot 0.25
    27  oplsm_510      3    HIS    CD2     10      0.215     12.011   ; qtot 0.465
    28  oplsm_146      3    HIS    HD2     10      0.115      1.008   ; qtot 0.58
    29  oplsm_509      3    HIS    CE1     11      0.385     12.011   ; qtot 0.965
    30  oplsm_146      3    HIS    HE1     11      0.115      1.008   ; qtot 1.08
    31  oplsm_512      3    HIS    NE2     12      -0.54     14.007   ; qtot 0.54
    32  oplsm_513      3    HIS    HE2     12       0.46      1.008   ; qtot 1
    33  oplsm_235      3    HIS      C     13        0.5     12.011   ; qtot 1.5
    34  oplsm_236      3    HIS      O     13       -0.5    15.9994   ; qtot 1
; residue   4 TRP rtp TRP  q  0.0
    35  oplsm_238      4    TRP      N     14       -0.5     14.007   ; qtot 0.5
    36  oplsm_241      4    TRP      H     14        0.3      1.008   ; qtot 0.8
    37  oplsm_224      4    TRP     CA     14       0.14     12.011   ; qtot 0.94
    38  oplsm_140      4    TRP     HA     14       0.06      1.008   ; qtot 1
    39  oplsm_136      4    TRP     CB     15      -0.12     12.011   ; qtot 0.88
    40  oplsm_140      4    TRP    HB1     15       0.06      1.008   ; qtot 0.94
    41  oplsm_140      4    TRP    HB2     15       0.06      1.008   ; qtot 1
    42  oplsm_500      4    TRP     CG     16      0.075     12.011   ; qtot 1.075
    43  oplsm_514      4    TRP    CD1     17     -0.115     12.011   ; qtot 0.96
    44  oplsm_146      4    TRP    HD1     17      0.115      1.008   ; qtot 1.075
    45  oplsm_501      4    TRP    CD2     18     -0.055     12.011   ; qtot 1.02
    46  oplsm_503      4    TRP    NE1     19      -0.57     14.007   ; qtot 0.45
    47  oplsm_504      4    TRP    HE1     19       0.42      1.008   ; qtot 0.87
    48  oplsm_502      4    TRP    CE2     19       0.13     12.011   ; qtot 1
    49  oplsm_145      4    TRP    CE3     20     -0.115     12.011   ; qtot 0.885
    50  oplsm_146      4    TRP    HE3     20      0.115      1.008   ; qtot 1
    51  oplsm_145      4    TRP    CZ2     21     -0.115     12.011   ; qtot 0.885
    52  oplsm_146      4    TRP    HZ2     21      0.115      1.008   ; qtot 1
    53  oplsm_145      4    TRP    CZ3     22     -0.115     12.011   ; qtot 0.885
    54  oplsm_146      4    TRP    HZ3     22      0.115      1.008   ; qtot 1
    55  oplsm_145      4    TRP    CH2     23     -0.115     12.011   ; qtot 0.885
    56  oplsm_146      4    TRP    HH2     23      0.115      1.008   ; qtot 1
    57  oplsm_235      4    TRP      C     24        0.5     12.011   ; qtot 1.5
    58  oplsm_236      4    TRP      O     24       -0.5    15.9994   ; qtot 1
; residue   5 GLU rtp GLU  q -1.0
    59  oplsm_238      5    GLU      N     25       -0.5     14.007   ; qtot 0.5
    60  oplsm_241      5    GLU      H     25        0.3      1.008   ; qtot 0.8
    61  oplsm_224      5    GLU     CA     25       0.14     12.011   ; qtot 0.94
    62  oplsm_140      5    GLU     HA     25       0.06      1.008   ; qtot 1
    63  oplsm_136      5    GLU     CB     26      -0.12     12.011   ; qtot 0.88
    64  oplsm_140      5    GLU    HB1     26       0.06      1.008   ; qtot 0.94
    65  oplsm_140      5    GLU    HB2     26       0.06      1.008   ; qtot 1
    66  oplsm_274      5    GLU     CG     27      -0.22     12.011   ; qtot 0.78
    67  oplsm_140      5    GLU    HG1     27       0.06      1.008   ; qtot 0.84
    68  oplsm_140      5    GLU    HG2     27       0.06      1.008   ; qtot 0.9
    69  oplsm_271      5    GLU     CD     28        0.7     12.011   ; qtot 1.6
    70  oplsm_272      5    GLU    OE1     28       -0.8    15.9994   ; qtot 0.8
    71  oplsm_272      5    GLU    OE2     28       -0.8    15.9994   ; qtot 0
    72  oplsm_235      5    GLU      C     29        0.5     12.011   ; qtot 0.5
    73  oplsm_236      5    GLU      O     29       -0.5    15.9994   ; qtot 0
; residue   6 CYS rtp CYS2 q  0.0
    74  oplsm_238      6    CYS      N     30       -0.5     14.007   ; qtot -0.5
    75  oplsm_241      6    CYS      H     30        0.3      1.008   ; qtot -0.2
    76  oplsm_224      6    CYS     CA     30       0.14     12.011   ; qtot -0.06
    77  oplsm_140      6    CYS     HA     30       0.06      1.008   ; qtot 0
    78  oplsm_214      6    CYS     CB     31     0.0975     12.011   ; qtot 0.0975
    79  oplsm_140      6    CYS    HB1     31       0.06      1.008   ; qtot 0.1575
    80  oplsm_140      6    CYS    HB2     31       0.06      1.008   ; qtot 0.2175
    81  oplsm_203      6    CYS     SG     31    -0.2175      32.06   ; qtot 0
    82  oplsm_235      6    CYS      C     32        0.5     12.011   ; qtot 0.5
    83  oplsm_236      6    CYS      O     32       -0.5    15.9994   ; qtot 0
; residue   7 ARG rtp ARG  q +1.0
    84  oplsm_238      7    ARG      N     33       -0.5     14.007   ; qtot -0.5
    85  oplsm_241      7    ARG      H     33        0.3      1.008   ; qtot -0.2
    86  oplsm_224      7    ARG     CA     33       0.14     12.011   ; qtot -0.06
    87  oplsm_140      7    ARG     HA     33       0.06      1.008   ; qtot 0
    88  oplsm_136      7    ARG     CB     34      -0.12     12.011   ; qtot -0.12
    89  oplsm_140      7    ARG    HB1     34       0.06      1.008   ; qtot -0.06
    90  oplsm_140      7    ARG    HB2     34       0.06      1.008   ; qtot 0
    91  oplsm_308      7    ARG     CG     35      -0.05     12.011   ; qtot -0.05
    92  oplsm_140      7    ARG    HG1     35       0.06      1.008   ; qtot 0.01
    93  oplsm_140      7    ARG    HG2     35       0.06      1.008   ; qtot 0.07
    94  oplsm_307      7    ARG     CD     36       0.19     12.011   ; qtot 0.26
    95  oplsm_140      7    ARG    HD1     36       0.06      1.008   ; qtot 0.32
    96  oplsm_140      7    ARG    HD2     36       0.06      1.008   ; qtot 0.38
    97  oplsm_303      7    ARG     NE     37       -0.7     14.007   ; qtot -0.32
    98  oplsm_304      7    ARG     HE     37       0.44      1.008   ; qtot 0.12
    99  oplsm_302      7    ARG     CZ     37       0.64     12.011   ; qtot 0.76
   100  oplsm_300      7    ARG    NH1     38       -0.8     14.007   ; qtot -0.04
   101  oplsm_301      7    ARG   HH11     38       0.46      1.008   ; qtot 0.42
   102  oplsm_301      7    ARG   HH12     38       0.46      1.008   ; qtot 0.88
   103  oplsm_300      7    ARG    NH2     39       -0.8     14.007   ; qtot 0.08
   104  oplsm_301      7    ARG   HH21     39       0.46      1.008   ; qtot 0.54
   105  oplsm_301      7    ARG   HH22     39       0.46      1.008   ; qtot 1
   106  oplsm_235      7    ARG      C     40        0.5     12.011   ; qtot 1.5
   107  oplsm_236      7    ARG      O     40       -0.5    15.9994   ; qtot 1
; residue   8 GLY rtp GLY  q  0.0
   108  oplsm_238      8    GLY      N     41       -0.5     14.007   ; qtot 0.5
   109  oplsm_241      8    GLY      H     41        0.3      1.008   ; qtot 0.8
   110  oplsm_223      8    GLY     CA     41       0.08     12.011   ; qtot 0.88
   111  oplsm_140      8    GLY    HA1     41       0.06      1.008   ; qtot 0.94
   112  oplsm_140      8    GLY    HA2     41       0.06      1.008   ; qtot 1
   113  oplsm_235      8    GLY      C     42        0.5     12.011   ; qtot 1.5
   114  oplsm_236      8    GLY      O     42       -0.5    15.9994   ; qtot 1
; residue   9 CYS rtp CYS2 q  0.0
   115  oplsm_238      9    CYS      N     43       -0.5     14.007   ; qtot 0.5
   116  oplsm_241      9    CYS      H     43        0.3      1.008   ; qtot 0.8
   117  oplsm_224      9    CYS     CA     43       0.14     12.011   ; qtot 0.94
   118  oplsm_140      9    CYS     HA     43       0.06      1.008   ; qtot 1
   119  oplsm_214      9    CYS     CB     44     0.0975     12.011   ; qtot 1.098
   120  oplsm_140      9    CYS    HB1     44       0.06      1.008   ; qtot 1.158
   121  oplsm_140      9    CYS    HB2     44       0.06      1.008   ; qtot 1.218
   122  oplsm_203      9    CYS     SG     44    -0.2175      32.06   ; qtot 1
   123  oplsm_235      9    CYS      C     45        0.5     12.011   ; qtot 1.5
   124  oplsm_236      9    CYS      O     45       -0.5    15.9994   ; qtot 1
; residue  10 ARG rtp ARG  q +1.0
   125  oplsm_238     10    ARG      N     46       -0.5     14.007   ; qtot 0.5
   126  oplsm_241     10    ARG      H     46        0.3      1.008   ; qtot 0.8
   127  oplsm_224     10    ARG     CA     46       0.14     12.011   ; qtot 0.94
   128  oplsm_140     10    ARG     HA     46       0.06      1.008   ; qtot 1
   129  oplsm_136     10    ARG     CB     47      -0.12     12.011   ; qtot 0.88
   130  oplsm_140     10    ARG    HB1     47       0.06      1.008   ; qtot 0.94
   131  oplsm_140     10    ARG    HB2     47       0.06      1.008   ; qtot 1
   132  oplsm_308     10    ARG     CG     48      -0.05     12.011   ; qtot 0.95
   133  oplsm_140     10    ARG    HG1     48       0.06      1.008   ; qtot 1.01
   134  oplsm_140     10    ARG    HG2     48       0.06      1.008   ; qtot 1.07
   135  oplsm_307     10    ARG     CD     49       0.19     12.011   ; qtot 1.26
   136  oplsm_140     10    ARG    HD1     49       0.06      1.008   ; qtot 1.32
   137  oplsm_140     10    ARG    HD2     49       0.06      1.008   ; qtot 1.38
   138  oplsm_303     10    ARG     NE     50       -0.7     14.007   ; qtot 0.68
   139  oplsm_304     10    ARG     HE     50       0.44      1.008   ; qtot 1.12
   140  oplsm_302     10    ARG     CZ     50       0.64     12.011   ; qtot 1.76
   141  oplsm_300     10    ARG    NH1     51       -0.8     14.007   ; qtot 0.96
   142  oplsm_301     10    ARG   HH11     51       0.46      1.008   ; qtot 1.42
   143  oplsm_301     10    ARG   HH12     51       0.46      1.008   ; qtot 1.88
   144  oplsm_300     10    ARG    NH2     52       -0.8     14.007   ; qtot 1.08
   145  oplsm_301     10    ARG   HH21     52       0.46      1.008   ; qtot 1.54
   146  oplsm_301     10    ARG   HH22     52       0.46      1.008   ; qtot 2
   147  oplsm_235     10    ARG      C     53        0.5     12.011   ; qtot 2.5
   148  oplsm_236     10    ARG      O     53       -0.5    15.9994   ; qtot 2
; residue  11 LEU rtp LEU  q  0.0
   149  oplsm_238     11    LEU      N     54       -0.5     14.007   ; qtot 1.5
   150  oplsm_241     11    LEU      H     54        0.3      1.008   ; qtot 1.8
   151  oplsm_224     11    LEU     CA     54       0.14     12.011   ; qtot 1.94
   152  oplsm_140     11    LEU     HA     54       0.06      1.008   ; qtot 2
   153  oplsm_136     11    LEU     CB     55      -0.12     12.011   ; qtot 1.88
   154  oplsm_140     11    LEU    HB1     55       0.06      1.008   ; qtot 1.94
   155  oplsm_140     11    LEU    HB2     55       0.06      1.008   ; qtot 2
   156  oplsm_137     11    LEU     CG     56      -0.06     12.011   ; qtot 1.94
   157  oplsm_140     11    LEU     HG     56       0.06      1.008   ; qtot 2
   158  oplsm_135     11    LEU    CD1     57      -0.18     12.011   ; qtot 1.82
   159  oplsm_140     11    LEU   HD11     57       0.06      1.008   ; qtot 1.88
   160  oplsm_140     11    LEU   HD12     57       0.06      1.008   ; qtot 1.94
   161  oplsm_140     11    LEU   HD13     57       0.06      1.008   ; qtot 2
   162  oplsm_135     11    LEU    CD2     58      -0.18     12.011   ; qtot 1.82
   163  oplsm_140     11    LEU   HD21     58       0.06      1.008   ; qtot 1.88
   164  oplsm_140     11    LEU   HD22     58       0.06      1.008   ; qtot 1.94
   165  oplsm_140     11    LEU   HD23     58       0.06      1.008   ; qtot 2
   166  oplsm_235     11    LEU      C     59        0.5     12.011   ; qtot 2.5
   167  oplsm_236     11    LEU      O     59       -0.5    15.9994   ; qtot 2
; residue  12 VAL rtp VAL  q  0.0
   168  oplsm_238     12    VAL      N     60       -0.5     14.007   ; qtot 1.5
   169  oplsm_241     12    VAL      H     60        0.3      1.008   ; qtot 1.8
   170  oplsm_224     12    VAL     CA     60       0.14     12.011   ; qtot 1.94
   171  oplsm_140     12    VAL     HA     60       0.06      1.008   ; qtot 2
   172  oplsm_137     12    VAL     CB     61      -0.06     12.011   ; qtot 1.94
   173  oplsm_140     12    VAL     HB     61       0.06      1.008   ; qtot 2
   174  oplsm_135     12    VAL    CG1     62      -0.18     12.011   ; qtot 1.82
   175  oplsm_140     12    VAL   HG11     62       0.06      1.008   ; qtot 1.88
   176  oplsm_140     12    VAL   HG12     62       0.06      1.008   ; qtot 1.94
   177  oplsm_140     12    VAL   HG13     62       0.06      1.008   ; qtot 2
   178  oplsm_135     12    VAL    CG2     63      -0.18     12.011   ; qtot 1.82
   179  oplsm_140     12    VAL   HG21     63       0.06      1.008   ; qtot 1.88
   180  oplsm_140     12    VAL   HG22     63       0.06      1.008   ; qtot 1.94
   181  oplsm_140     12    VAL   HG23     63       0.06      1.008   ; qtot 2
   182  oplsm_235     12    VAL      C     64        0.5     12.011   ; qtot 2.5
   183  oplsm_236     12    VAL      O     64       -0.5    15.9994   ; qtot 2
; residue  13 CYS rtp CYS2 q -1.0
   184  oplsm_238     13    CYS      N     65       -0.5     14.007   ; qtot 1.5
   185  oplsm_241     13    CYS      H     65        0.3      1.008   ; qtot 1.8
   186  oplsm_283     13    CYS     CA     65       0.04     12.011   ; qtot 1.84
   187  oplsm_140     13    CYS     HA     65       0.06      1.008   ; qtot 1.9
   188  oplsm_214     13    CYS     CB     66     0.0975     12.011   ; qtot 1.997
   189  oplsm_140     13    CYS    HB1     66       0.06      1.008   ; qtot 2.057
   190  oplsm_140     13    CYS    HB2     66       0.06      1.008   ; qtot 2.117
   191  oplsm_203     13    CYS     SG     66    -0.2175      32.06   ; qtot 1.9
   192  oplsm_271     13    CYS      C     67        0.7     12.011   ; qtot 2.6
   193  oplsm_272     13    CYS     O1     67       -0.8    15.9994   ; qtot 1.8
   194  oplsm_272     13    CYS     O2     67       -0.8    15.9994   ; qtot 1
; residue   1 ACE rtp ACE  q  0.0
   195  oplsm_135      1    ACE    CH3     68      -0.18     12.011   ; qtot 0.82
   196  oplsm_140      1    ACE   HH31     68       0.06      1.008   ; qtot 0.88
   197  oplsm_140      1    ACE   HH32     68       0.06      1.008   ; qtot 0.94
   198  oplsm_140      1    ACE   HH33     68       0.06      1.008   ; qtot 1
   199  oplsm_235      1    ACE      C     69        0.5     12.011   ; qtot 1.5
   200  oplsm_236      1    ACE      O     69       -0.5    15.9994   ; qtot 1
; residue   2 CYS rtp CYS2 q  0.0
   201  oplsm_238      2    CYS      N     70       -0.5     14.007   ; qtot 0.5
   202  oplsm_241      2    CYS      H     70        0.3      1.008   ; qtot 0.8
   203  oplsm_224      2    CYS     CA     70       0.14     12.011   ; qtot 0.94
   204  oplsm_140      2    CYS     HA     70       0.06      1.008   ; qtot 1
   205  oplsm_214      2    CYS     CB     71     0.0975     12.011   ; qtot 1.097
   206  oplsm_140      2    CYS    HB1     71       0.06      1.008   ; qtot 1.157
   207  oplsm_140      2    CYS    HB2     71       0.06      1.008   ; qtot 1.217
   208  oplsm_203      2    CYS     SG     71    -0.2175      32.06   ; qtot 1
   209  oplsm_235      2    CYS      C     72        0.5     12.011   ; qtot 1.5
   210  oplsm_236      2    CYS      O     72       -0.5    15.9994   ; qtot 1
; residue   3 HIS rtp HISH q +1.0
   211  oplsm_238      3    HIS      N     73       -0.5     14.007   ; qtot 0.5
   212  oplsm_241      3    HIS      H     73        0.3      1.008   ; qtot 0.8
   213  oplsm_224      3    HIS     CA     73       0.14     12.011   ; qtot 0.94
   214  oplsm_140      3    HIS     HA     73       0.06      1.008   ; qtot 1
   215  oplsm_505      3    HIS     CB     74     -0.005     12.011   ; qtot 0.995
   216  oplsm_140      3    HIS    HB1     74       0.06      1.008   ; qtot 1.055
   217  oplsm_140      3    HIS    HB2     74       0.06      1.008   ; qtot 1.115
   218  oplsm_510      3    HIS     CG     75      0.215     12.011   ; qtot 1.33
   219  oplsm_512      3    HIS    ND1     76      -0.54     14.007   ; qtot 0.79
   220  oplsm_513      3    HIS    HD1     76       0.46      1.008   ; qtot 1.25
   221  oplsm_510      3    HIS    CD2     77      0.215     12.011   ; qtot 1.465
   222  oplsm_146      3    HIS    HD2     77      0.115      1.008   ; qtot 1.58
   223  oplsm_509      3    HIS    CE1     78      0.385     12.011   ; qtot 1.965
   224  oplsm_146      3    HIS    HE1     78      0.115      1.008   ; qtot 2.08
   225  oplsm_512      3    HIS    NE2     79      -0.54     14.007   ; qtot 1.54
   226  oplsm_513      3    HIS    HE2     79       0.46      1.008   ; qtot 2
   227  oplsm_235      3    HIS      C     80        0.5     12.011   ; qtot 2.5
   228  oplsm_236      3    HIS      O     80       -0.5    15.9994   ; qtot 2
; residue   4 TRP rtp TRP  q  0.0
   229  oplsm_238      4    TRP      N     81       -0.5     14.007   ; qtot 1.5
   230  oplsm_241      4    TRP      H     81        0.3      1.008   ; qtot 1.8
   231  oplsm_224      4    TRP     CA     81       0.14     12.011   ; qtot 1.94
   232  oplsm_140      4    TRP     HA     81       0.06      1.008   ; qtot 2
   233  oplsm_136      4    TRP     CB     82      -0.12     12.011   ; qtot 1.88
   234  oplsm_140      4    TRP    HB1     82       0.06      1.008   ; qtot 1.94
   235  oplsm_140      4    TRP    HB2     82       0.06      1.008   ; qtot 2
   236  oplsm_500      4    TRP     CG     83      0.075     12.011   ; qtot 2.075
   237  oplsm_514      4    TRP    CD1     84     -0.115     12.011   ; qtot 1.96
   238  oplsm_146      4    TRP    HD1     84      0.115      1.008   ; qtot 2.075
   239  oplsm_501      4    TRP    CD2     85     -0.055     12.011   ; qtot 2.02
   240  oplsm_503      4    TRP    NE1     86      -0.57     14.007   ; qtot 1.45
   241  oplsm_504      4    TRP    HE1     86       0.42      1.008   ; qtot 1.87
   242  oplsm_502      4    TRP    CE2     86       0.13     12.011   ; qtot 2
   243  oplsm_145      4    TRP    CE3     87     -0.115     12.011   ; qtot 1.885
   244  oplsm_146      4    TRP    HE3     87      0.115      1.008   ; qtot 2
   245  oplsm_145      4    TRP    CZ2     88     -0.115     12.011   ; qtot 1.885
   246  oplsm_146      4    TRP    HZ2     88      0.115      1.008   ; qtot 2
   247  oplsm_145      4    TRP    CZ3     89     -0.115     12.011   ; qtot 1.885
   248  oplsm_146      4    TRP    HZ3     89      0.115      1.008   ; qtot 2
   249  oplsm_145      4    TRP    CH2     90     -0.115     12.011   ; qtot 1.885
   250  oplsm_146      4    TRP    HH2     90      0.115      1.008   ; qtot 2
   251  oplsm_235      4    TRP      C     91        0.5     12.011   ; qtot 2.5
   252  oplsm_236      4    TRP      O     91       -0.5    15.9994   ; qtot 2
; residue   5 GLU rtp GLU  q -1.0
   253  oplsm_238      5    GLU      N     92       -0.5     14.007   ; qtot 1.5
   254  oplsm_241      5    GLU      H     92        0.3      1.008   ; qtot 1.8
   255  oplsm_224      5    GLU     CA     92       0.14     12.011   ; qtot 1.94
   256  oplsm_140      5    GLU     HA     92       0.06      1.008   ; qtot 2
   257  oplsm_136      5    GLU     CB     93      -0.12     12.011   ; qtot 1.88
   258  oplsm_140      5    GLU    HB1     93       0.06      1.008   ; qtot 1.94
   259  oplsm_140      5    GLU    HB2     93       0.06      1.008   ; qtot 2
   260  oplsm_274      5    GLU     CG     94      -0.22     12.011   ; qtot 1.78
   261  oplsm_140      5    GLU    HG1     94       0.06      1.008   ; qtot 1.84
   262  oplsm_140      5    GLU    HG2     94       0.06      1.008   ; qtot 1.9
   263  oplsm_271      5    GLU     CD     95        0.7     12.011   ; qtot 2.6
   264  oplsm_272      5    GLU    OE1     95       -0.8    15.9994   ; qtot 1.8
   265  oplsm_272      5    GLU    OE2     95       -0.8    15.9994   ; qtot 1
   266  oplsm_235      5    GLU      C     96        0.5     12.011   ; qtot 1.5
   267  oplsm_236      5    GLU      O     96       -0.5    15.9994   ; qtot 1
; residue   6 CYS rtp CYS2 q  0.0
   268  oplsm_238      6    CYS      N     97       -0.5     14.007   ; qtot 0.5
   269  oplsm_241      6    CYS      H     97        0.3      1.008   ; qtot 0.8
   270  oplsm_224      6    CYS     CA     97       0.14     12.011   ; qtot 0.94
   271  oplsm_140      6    CYS     HA     97       0.06      1.008   ; qtot 1
   272  oplsm_214      6    CYS     CB     98     0.0975     12.011   ; qtot 1.097
   273  oplsm_140      6    CYS    HB1     98       0.06      1.008   ; qtot 1.157
   274  oplsm_140      6    CYS    HB2     98       0.06      1.008   ; qtot 1.217
   275  oplsm_203      6    CYS     SG     98    -0.2175      32.06   ; qtot 1
   276  oplsm_235      6    CYS      C     99        0.5     12.011   ; qtot 1.5
   277  oplsm_236      6    CYS      O     99       -0.5    15.9994   ; qtot 1
; residue   7 ARG rtp ARG  q +1.0
   278  oplsm_238      7    ARG      N    100       -0.5     14.007   ; qtot 0.5
   279  oplsm_241      7    ARG      H    100        0.3      1.008   ; qtot 0.8
   280  oplsm_224      7    ARG     CA    100       0.14     12.011   ; qtot 0.94
   281  oplsm_140      7    ARG     HA    100       0.06      1.008   ; qtot 1
   282  oplsm_136      7    ARG     CB    101      -0.12     12.011   ; qtot 0.88
   283  oplsm_140      7    ARG    HB1    101       0.06      1.008   ; qtot 0.94
   284  oplsm_140      7    ARG    HB2    101       0.06      1.008   ; qtot 1
   285  oplsm_308      7    ARG     CG    102      -0.05     12.011   ; qtot 0.95
   286  oplsm_140      7    ARG    HG1    102       0.06      1.008   ; qtot 1.01
   287  oplsm_140      7    ARG    HG2    102       0.06      1.008   ; qtot 1.07
   288  oplsm_307      7    ARG     CD    103       0.19     12.011   ; qtot 1.26
   289  oplsm_140      7    ARG    HD1    103       0.06      1.008   ; qtot 1.32
   290  oplsm_140      7    ARG    HD2    103       0.06      1.008   ; qtot 1.38
   291  oplsm_303      7    ARG     NE    104       -0.7     14.007   ; qtot 0.68
   292  oplsm_304      7    ARG     HE    104       0.44      1.008   ; qtot 1.12
   293  oplsm_302      7    ARG     CZ    104       0.64     12.011   ; qtot 1.76
   294  oplsm_300      7    ARG    NH1    105       -0.8     14.007   ; qtot 0.96
   295  oplsm_301      7    ARG   HH11    105       0.46      1.008   ; qtot 1.42
   296  oplsm_301      7    ARG   HH12    105       0.46      1.008   ; qtot 1.88
   297  oplsm_300      7    ARG    NH2    106       -0.8     14.007   ; qtot 1.08
   298  oplsm_301      7    ARG   HH21    106       0.46      1.008   ; qtot 1.54
   299  oplsm_301      7    ARG   HH22    106       0.46      1.008   ; qtot 2
   300  oplsm_235      7    ARG      C    107        0.5     12.011   ; qtot 2.5
   301  oplsm_236      7    ARG      O    107       -0.5    15.9994   ; qtot 2
; residue   8 GLY rtp GLY  q  0.0
   302  oplsm_238      8    GLY      N    108       -0.5     14.007   ; qtot 1.5
   303  oplsm_241      8    GLY      H    108        0.3      1.008   ; qtot 1.8
   304  oplsm_223      8    GLY     CA    108       0.08     12.011   ; qtot 1.88
   305  oplsm_140      8    GLY    HA1    108       0.06      1.008   ; qtot 1.94
   306  oplsm_140      8    GLY    HA2    108       0.06      1.008   ; qtot 2
   307  oplsm_235      8    GLY      C    109        0.5     12.011   ; qtot 2.5
   308  oplsm_236      8    GLY      O    109       -0.5    15.9994   ; qtot 2
; residue   9 CYS rtp CYS2 q  0.0
   309  oplsm_238      9    CYS      N    110       -0.5     14.007   ; qtot 1.5
   310  oplsm_241      9    CYS      H    110        0.3      1.008   ; qtot 1.8
   311  oplsm_224      9    CYS     CA    110       0.14     12.011   ; qtot 1.94
   312  oplsm_140      9    CYS     HA    110       0.06      1.008   ; qtot 2
   313  oplsm_214      9    CYS     CB    111     0.0975     12.011   ; qtot 2.097
   314  oplsm_140      9    CYS    HB1    111       0.06      1.008   ; qtot 2.157
   315  oplsm_140      9    CYS    HB2    111       0.06      1.008   ; qtot 2.217
   316  oplsm_203      9    CYS     SG    111    -0.2175      32.06   ; qtot 2
   317  oplsm_235      9    CYS      C    112        0.5     12.011   ; qtot 2.5
   318  oplsm_236      9    CYS      O    112       -0.5    15.9994   ; qtot 2
; residue  10 ARG rtp ARG  q +1.0
   319  oplsm_238     10    ARG      N    113       -0.5     14.007   ; qtot 1.5
   320  oplsm_241     10    ARG      H    113        0.3      1.008   ; qtot 1.8
   321  oplsm_224     10    ARG     CA    113       0.14     12.011   ; qtot 1.94
   322  oplsm_140     10    ARG     HA    113       0.06      1.008   ; qtot 2
   323  oplsm_136     10    ARG     CB    114      -0.12     12.011   ; qtot 1.88
   324  oplsm_140     10    ARG    HB1    114       0.06      1.008   ; qtot 1.94
   325  oplsm_140     10    ARG    HB2    114       0.06      1.008   ; qtot 2
   326  oplsm_308     10    ARG     CG    115      -0.05     12.011   ; qtot 1.95
   327  oplsm_140     10    ARG    HG1    115       0.06      1.008   ; qtot 2.01
   328  oplsm_140     10    ARG    HG2    115       0.06      1.008   ; qtot 2.07
   329  oplsm_307     10    ARG     CD    116       0.19     12.011   ; qtot 2.26
   330  oplsm_140     10    ARG    HD1    116       0.06      1.008   ; qtot 2.32
   331  oplsm_140     10    ARG    HD2    116       0.06      1.008   ; qtot 2.38
   332  oplsm_303     10    ARG     NE    117       -0.7     14.007   ; qtot 1.68
   333  oplsm_304     10    ARG     HE    117       0.44      1.008   ; qtot 2.12
   334  oplsm_302     10    ARG     CZ    117       0.64     12.011   ; qtot 2.76
   335  oplsm_300     10    ARG    NH1    118       -0.8     14.007   ; qtot 1.96
   336  oplsm_301     10    ARG   HH11    118       0.46      1.008   ; qtot 2.42
   337  oplsm_301     10    ARG   HH12    118       0.46      1.008   ; qtot 2.88
   338  oplsm_300     10    ARG    NH2    119       -0.8     14.007   ; qtot 2.08
   339  oplsm_301     10    ARG   HH21    119       0.46      1.008   ; qtot 2.54
   340  oplsm_301     10    ARG   HH22    119       0.46      1.008   ; qtot 3
   341  oplsm_235     10    ARG      C    120        0.5     12.011   ; qtot 3.5
   342  oplsm_236     10    ARG      O    120       -0.5    15.9994   ; qtot 3
; residue  11 LEU rtp LEU  q  0.0
   343  oplsm_238     11    LEU      N    121       -0.5     14.007   ; qtot 2.5
   344  oplsm_241     11    LEU      H    121        0.3      1.008   ; qtot 2.8
   345  oplsm_224     11    LEU     CA    121       0.14     12.011   ; qtot 2.94
   346  oplsm_140     11    LEU     HA    121       0.06      1.008   ; qtot 3
   347  oplsm_136     11    LEU     CB    122      -0.12     12.011   ; qtot 2.88
   348  oplsm_140     11    LEU    HB1    122       0.06      1.008   ; qtot 2.94
   349  oplsm_140     11    LEU    HB2    122       0.06      1.008   ; qtot 3
   350  oplsm_137     11    LEU     CG    123      -0.06     12.011   ; qtot 2.94
   351  oplsm_140     11    LEU     HG    123       0.06      1.008   ; qtot 3
   352  oplsm_135     11    LEU    CD1    124      -0.18     12.011   ; qtot 2.82
   353  oplsm_140     11    LEU   HD11    124       0.06      1.008   ; qtot 2.88
   354  oplsm_140     11    LEU   HD12    124       0.06      1.008   ; qtot 2.94
   355  oplsm_140     11    LEU   HD13    124       0.06      1.008   ; qtot 3
   356  oplsm_135     11    LEU    CD2    125      -0.18     12.011   ; qtot 2.82
   357  oplsm_140     11    LEU   HD21    125       0.06      1.008   ; qtot 2.88
   358  oplsm_140     11    LEU   HD22    125       0.06      1.008   ; qtot 2.94
   359  oplsm_140     11    LEU   HD23    125       0.06      1.008   ; qtot 3
   360  oplsm_235     11    LEU      C    126        0.5     12.011   ; qtot 3.5
   361  oplsm_236     11    LEU      O    126       -0.5    15.9994   ; qtot 3
; residue  12 VAL rtp VAL  q  0.0
   362  oplsm_238     12    VAL      N    127       -0.5     14.007   ; qtot 2.5
   363  oplsm_241     12    VAL      H    127        0.3      1.008   ; qtot 2.8
   364  oplsm_224     12    VAL     CA    127       0.14     12.011   ; qtot 2.94
   365  oplsm_140     12    VAL     HA    127       0.06      1.008   ; qtot 3
   366  oplsm_137     12    VAL     CB    128      -0.06     12.011   ; qtot 2.94
   367  oplsm_140     12    VAL     HB    128       0.06      1.008   ; qtot 3
   368  oplsm_135     12    VAL    CG1    129      -0.18     12.011   ; qtot 2.82
   369  oplsm_140     12    VAL   HG11    129       0.06      1.008   ; qtot 2.88
   370  oplsm_140     12    VAL   HG12    129       0.06      1.008   ; qtot 2.94
   371  oplsm_140     12    VAL   HG13    129       0.06      1.008   ; qtot 3
   372  oplsm_135     12    VAL    CG2    130      -0.18     12.011   ; qtot 2.82
   373  oplsm_140     12    VAL   HG21    130       0.06      1.008   ; qtot 2.88
   374  oplsm_140     12    VAL   HG22    130       0.06      1.008   ; qtot 2.94
   375  oplsm_140     12    VAL   HG23    130       0.06      1.008   ; qtot 3
   376  oplsm_235     12    VAL      C    131        0.5     12.011   ; qtot 3.5
   377  oplsm_236     12    VAL      O    131       -0.5    15.9994   ; qtot 3
; residue  13 CYS rtp CYS2 q -1.0
   378  oplsm_238     13    CYS      N    132       -0.5     14.007   ; qtot 2.5
   379  oplsm_241     13    CYS      H    132        0.3      1.008   ; qtot 2.8
   380  oplsm_283     13    CYS     CA    132       0.04     12.011   ; qtot 2.84
   381  oplsm_140     13    CYS     HA    132       0.06      1.008   ; qtot 2.9
   382  oplsm_214     13    CYS     CB    133     0.0975     12.011   ; qtot 2.997
   383  oplsm_140     13    CYS    HB1    133       0.06      1.008   ; qtot 3.057
   384  oplsm_140     13    CYS    HB2    133       0.06      1.008   ; qtot 3.117
   385  oplsm_203     13    CYS     SG    133    -0.2175      32.06   ; qtot 2.9
   386  oplsm_271     13    CYS      C    134        0.7     12.011   ; qtot 3.6
   387  oplsm_272     13    CYS     O1    134       -0.8    15.9994   ; qtot 2.8
   388  oplsm_272     13    CYS     O2    134       -0.8    15.9994   ; qtot 2

[ bonds ]
;  ai    aj funct            c0            c1            c2            c3
    1     2     1 
    1     3     1 
    1     4     1 
    1     5     1 
    5     6     1 
    5     7     1 
    7     8     1 
    7     9     1 
    9    10     1 
    9    11     1 
    9    15     1 
   11    12     1 
   11    13     1 
   11    14     1 
   14   385     1 
   15    16     1 
   15    17     1 
   17    18     1 
   17    19     1 
   19    20     1 
   19    21     1 
   19    33     1 
   21    22     1 
   21    23     1 
   21    24     1 
   24    25     1 
   24    27     1 
   25    26     1 
   25    29     1 
   27    28     1 
   27    31     1 
   29    30     1 
   29    31     1 
   31    32     1 
   33    34     1 
   33    35     1 
   35    36     1 
   35    37     1 
   37    38     1 
   37    39     1 
   37    57     1 
   39    40     1 
   39    41     1 
   39    42     1 
   42    43     1 
   42    45     1 
   43    44     1 
   43    46     1 
   45    48     1 
   45    49     1 
   46    47     1 
   46    48     1 
   48    51     1 
   49    50     1 
   49    53     1 
   51    52     1 
   51    55     1 
   53    54     1 
   53    55     1 
   55    56     1 
   57    58     1 
   57    59     1 
   59    60     1 
   59    61     1 
   61    62     1 
   61    63     1 
   61    72     1 
   63    64     1 
   63    65     1 
   63    66     1 
   66    67     1 
   66    68     1 
   66    69     1 
   69    70     1 
   69    71     1 
   72    73     1 
   72    74     1 
   74    75     1 
   74    76     1 
   76    77     1 
   76    78     1 
   76    82     1 
   78    79     1 
   78    80     1 
   78    81     1 
   81   122     1 
   82    83     1 
   82    84     1 
   84    85     1 
   84    86     1 
   86    87     1 
   86    88     1 
   86   106     1 
   88    89     1 
   88    90     1 
   88    91     1 
   91    92     1 
   91    93     1 
   91    94     1 
   94    95     1 
   94    96     1 
   94    97     1 
   97    98     1 
   97    99     1 
   99   100     1 
   99   103     1 
  100   101     1 
  100   102     1 
  103   104     1 
  103   105     1 
  106   107     1 
  106   108     1 
  108   109     1 
  108   110     1 
  110   111     1 
  110   112     1 
  110   113     1 
  113   114     1 
  113   115     1 
  115   116     1 
  115   117     1 
  117   118     1 
  117   119     1 
  117   123     1 
  119   120     1 
  119   121     1 
  119   122     1 
  123   124     1 
  123   125     1 
  125   126     1 
  125   127     1 
  127   128     1 
  127   129     1 
  127   147     1 
  129   130     1 
  129   131     1 
  129   132     1 
  132   133     1 
  132   134     1 
  132   135     1 
  135   136     1 
  135   137     1 
  135   138     1 
  138   139     1 
  138   140     1 
  140   141     1 
  140   144     1 
  141   142     1 
  141   143     1 
  144   145     1 
  144   146     1 
  147   148     1 
  147   149     1 
  149   150     1 
  149   151     1 
  151   152     1 
  151   153     1 
  151   166     1 
  153   154     1 
  153   155     1 
  153   156     1 
  156   157     1 
  156   158     1 
  156   162     1 
  158   159     1 
  158   160     1 
  158   161     1 
  162   163     1 
  162   164     1 
  162   165     1 
  166   167     1 
  166   168     1 
  168   169     1 
  168   170     1 
  170   171     1 
  170   172     1 
  170   182     1 
  172   173     1 
  172   174     1 
  172   178     1 
  174   175     1 
  174   176     1 
  174   177     1 
  178   179     1 
  178   180     1 
  178   181     1 
  182   183     1 
  182   184     1 
  184   185     1 
  184   186     1 
  186   187     1 
  186   188     1 
  186   192     1 
  188   189     1 
  188   190     1 
  188   191     1 
  191   208     1 
  192   193     1 
  192   194     1 
  195   196     1 
  195   197     1 
  195   198     1 
  195   199     1 
  199   200     1 
  199   201     1 
  201   202     1 
  201   203     1 
  203   204     1 
  203   205     1 
  203   209     1 
  205   206     1 
  205   207     1 
  205   208     1 
  209   210     1 
  209   211     1 
  211   212     1 
  211   213     1 
  213   214     1 
  213   215     1 
  213   227     1 
  215   216     1 
  215   217     1 
  215   218     1 
  218   219     1 
  218   221     1 
  219   220     1 
  219   223     1 
  221   222     1 
  221   225     1 
  223   224     1 
  223   225     1 
  225   226     1 
  227   228     1 
  227   229     1 
  229   230     1 
  229   231     1 
  231   232     1 
  231   233     1 
  231   251     1 
  233   234     1 
  233   235     1 
  233   236     1 
  236   237     1 
  236   239     1 
  237   238     1 
  237   240     1 
  239   242     1 
  239   243     1 
  240   241     1 
  240   242     1 
  242   245     1 
  243   244     1 
  243   247     1 
  245   246     1 
  245   249     1 
  247   248     1 
  247   249     1 
  249   250     1 
  251   252     1 
  251   253     1 
  253   254     1 
  253   255     1 
  255   256     1 
  255   257     1 
  255   266     1 
  257   258     1 
  257   259     1 
  257   260     1 
  260   261     1 
  260   262     1 
  260   263     1 
  263   264     1 
  263   265     1 
  266   267     1 
  266   268     1 
  268   269     1 
  268   270     1 
  270   271     1 
  270   272     1 
  270   276     1 
  272   273     1 
  272   274     1 
  272   275     1 
  275   316     1 
  276   277     1 
  276   278     1 
  278   279     1 
  278   280     1 
  280   281     1 
  280   282     1 
  280   300     1 
  282   283     1 
  282   284     1 
  282   285     1 
  285   286     1 
  285   287     1 
  285   288     1 
  288   289     1 
  288   290     1 
  288   291     1 
  291   292     1 
  291   293     1 
  293   294     1 
  293   297     1 
  294   295     1 
  294   296     1 
  297   298     1 
  297   299     1 
  300   301     1 
  300   302     1 
  302   303     1 
  302   304     1 
  304   305     1 
  304   306     1 
  304   307     1 
  307   308     1 
  307   309     1 
  309   310     1 
  309   311     1 
  311   312     1 
  311   313     1 
  311   317     1 
  313   314     1 
  313   315     1 
  313   316     1 
  317   318     1 
  317   319     1 
  319   320     1 
  319   321     1 
  321   322     1 
  321   323     1 
  321   341     1 
  323   324     1 
  323   325     1 
  323   326     1 
  326   327     1 
  326   328     1 
  326   329     1 
  329   330     1 
  329   331     1 
  329   332     1 
  332   333     1 
  332   334     1 
  334   335     1 
  334   338     1 
  335   336     1 
  335   337     1 
  338   339     1 
  338   340     1 
  341   342     1 
  341   343     1 
  343   344     1 
  343   345     1 
  345   346     1 
  345   347     1 
  345   360     1 
  347   348     1 
  347   349     1 
  347   350     1 
  350   351     1 
  350   352     1 
  350   356     1 
  352   353     1 
  352   354     1 
  352   355     1 
  356   357     1 
  356   358     1 
  356   359     1 
  360   361     1 
  360   362     1 
  362   363     1 
  362   364     1 
  364   365     1 
  364   366     1 
  364   376     1 
  366   367     1 
  366   368     1 
  366   372     1 
  368   369     1 
  368   370     1 
  368   371     1 
  372   373     1 
  372   374     1 
  372   375     1 
  376   377     1 
  376   378     1 
  378   379     1 
  378   380     1 
  380   381     1 
  380   382     1 
  380   386     1 
  382   383     1 
  382   384     1 
  382   385     1 
  386   387     1 
  386   388     1 

[ pairs ]
;  ai    aj funct            c0            c1            c2            c3
    1     8     1 
    1     9     1 
    2     6     1 
    2     7     1 
    3     6     1 
    3     7     1 
    4     6     1 
    4     7     1 
    5    10     1 
    5    11     1 
    5    15     1 
    6     8     1 
    6     9     1 
    7    12     1 
    7    13     1 
    7    14     1 
    7    16     1 
    7    17     1 
    8    10     1 
    8    11     1 
    8    15     1 
    9    18     1 
    9    19     1 
    9   385     1 
   10    12     1 
   10    13     1 
   10    14     1 
   10    16     1 
   10    17     1 
   11    16     1 
   11    17     1 
   11   382     1 
   12    15     1 
   12   385     1 
   13    15     1 
   13   385     1 
   14    15     1 
   14   380     1 
   14   383     1 
   14   384     1 
   15    20     1 
   15    21     1 
   15    33     1 
   16    18     1 
   16    19     1 
   17    22     1 
   17    23     1 
   17    24     1 
   17    34     1 
   17    35     1 
   18    20     1 
   18    21     1 
   18    33     1 
   19    25     1 
   19    27     1 
   19    36     1 
   19    37     1 
   20    22     1 
   20    23     1 
   20    24     1 
   20    34     1 
   20    35     1 
   21    26     1 
   21    28     1 
   21    29     1 
   21    31     1 
   21    34     1 
   21    35     1 
   22    25     1 
   22    27     1 
   22    33     1 
   23    25     1 
   23    27     1 
   23    33     1 
   24    30     1 
   24    32     1 
   24    33     1 
   25    28     1 
   25    32     1 
   26    27     1 
   26    30     1 
   26    31     1 
   27    30     1 
   28    29     1 
   28    32     1 
   30    32     1 
   33    38     1 
   33    39     1 
   33    57     1 
   34    36     1 
   34    37     1 
   35    40     1 
   35    41     1 
   35    42     1 
   35    58     1 
   35    59     1 
   36    38     1 
   36    39     1 
   36    57     1 
   37    43     1 
   37    45     1 
   37    60     1 
   37    61     1 
   38    40     1 
   38    41     1 
   38    42     1 
   38    58     1 
   38    59     1 
   39    44     1 
   39    46     1 
   39    48     1 
   39    49     1 
   39    58     1 
   39    59     1 
   40    43     1 
   40    45     1 
   40    57     1 
   41    43     1 
   41    45     1 
   41    57     1 
   42    47     1 
   42    50     1 
   42    51     1 
   42    53     1 
   42    57     1 
   43    49     1 
   43    51     1 
   44    45     1 
   44    47     1 
   44    48     1 
   45    47     1 
   45    52     1 
   45    54     1 
   45    55     1 
   46    49     1 
   46    52     1 
   46    55     1 
   47    51     1 
   48    50     1 
   48    53     1 
   48    56     1 
   49    51     1 
   49    56     1 
   50    54     1 
   50    55     1 
   51    54     1 
   52    53     1 
   52    56     1 
   54    56     1 
   57    62     1 
   57    63     1 
   57    72     1 
   58    60     1 
   58    61     1 
   59    64     1 
   59    65     1 
   59    66     1 
   59    73     1 
   59    74     1 
   60    62     1 
   60    63     1 
   60    72     1 
   61    67     1 
   61    68     1 
   61    69     1 
   61    75     1 
   61    76     1 
   62    64     1 
   62    65     1 
   62    66     1 
   62    73     1 
   62    74     1 
   63    70     1 
   63    71     1 
   63    73     1 
   63    74     1 
   64    67     1 
   64    68     1 
   64    69     1 
   64    72     1 
   65    67     1 
   65    68     1 
   65    69     1 
   65    72     1 
   66    72     1 
   67    70     1 
   67    71     1 
   68    70     1 
   68    71     1 
   72    77     1 
   72    78     1 
   72    82     1 
   73    75     1 
   73    76     1 
   74    79     1 
   74    80     1 
   74    81     1 
   74    83     1 
   74    84     1 
   75    77     1 
   75    78     1 
   75    82     1 
   76    85     1 
   76    86     1 
   76   122     1 
   77    79     1 
   77    80     1 
   77    81     1 
   77    83     1 
   77    84     1 
   78    83     1 
   78    84     1 
   78   119     1 
   79    82     1 
   79   122     1 
   80    82     1 
   80   122     1 
   81    82     1 
   81   117     1 
   81   120     1 
   81   121     1 
   82    87     1 
   82    88     1 
   82   106     1 
   83    85     1 
   83    86     1 
   84    89     1 
   84    90     1 
   84    91     1 
   84   107     1 
   84   108     1 
   85    87     1 
   85    88     1 
   85   106     1 
   86    92     1 
   86    93     1 
   86    94     1 
   86   109     1 
   86   110     1 
   87    89     1 
   87    90     1 
   87    91     1 
   87   107     1 
   87   108     1 
   88    95     1 
   88    96     1 
   88    97     1 
   88   107     1 
   88   108     1 
   89    92     1 
   89    93     1 
   89    94     1 
   89   106     1 
   90    92     1 
   90    93     1 
   90    94     1 
   90   106     1 
   91    98     1 
   91    99     1 
   91   106     1 
   92    95     1 
   92    96     1 
   92    97     1 
   93    95     1 
   93    96     1 
   93    97     1 
   94   100     1 
   94   103     1 
   95    98     1 
   95    99     1 
   96    98     1 
   96    99     1 
   97   101     1 
   97   102     1 
   97   104     1 
   97   105     1 
   98   100     1 
   98   103     1 
  100   104     1 
  100   105     1 
  101   103     1 
  102   103     1 
  106   111     1 
  106   112     1 
  106   113     1 
  107   109     1 
  107   110     1 
  108   114     1 
  108   115     1 
  109   111     1 
  109   112     1 
  109   113     1 
  110   116     1 
  110   117     1 
  111   114     1 
  111   115     1 
  112   114     1 
  112   115     1 
  113   118     1 
  113   119     1 
  113   123     1 
  114   116     1 
  114   117     1 
  115   120     1 
  115   121     1 
  115   122     1 
  115   124     1 
  115   125     1 
  116   118     1 
  116   119     1 
  116   123     1 
  117   126     1 
  117   127     1 
  118   120     1 
  118   121     1 
  118   122     1 
  118   124     1 
  118   125     1 
  119   124     1 
  119   125     1 
  120   123     1 
  121   123     1 
  122   123     1 
  123   128     1 
  123   129     1 
  123   147     1 
  124   126     1 
  124   127     1 
  125   130     1 
  125   131     1 
  125   132     1 
  125   148     1 
  125   149     1 
  126   128     1 
  126   129     1 
  126   147     1 
  127   133     1 
  127   134     1 
  127   135     1 
  127   150     1 
  127   151     1 
  128   130     1 
  128   131     1 
  128   132     1 
  128   148     1 
  128   149     1 
  129   136     1 
  129   137     1 
  129   138     1 
  129   148     1 
  129   149     1 
  130   133     1 
  130   134     1 
  130   135     1 
  130   147     1 
  131   133     1 
  131   134     1 
  131   135     1 
  131   147     1 
  132   139     1 
  132   140     1 
  132   147     1 
  133   136     1 
  133   137     1 
  133   138     1 
  134   136     1 
  134   137     1 
  134   138     1 
  135   141     1 
  135   144     1 
  136   139     1 
  136   140     1 
  137   139     1 
  137   140     1 
  138   142     1 
  138   143     1 
  138   145     1 
  138   146     1 
  139   141     1 
  139   144     1 
  141   145     1 
  141   146     1 
  142   144     1 
  143   144     1 
  147   152     1 
  147   153     1 
  147   166     1 
  148   150     1 
  148   151     1 
  149   154     1 
  149   155     1 
  149   156     1 
  149   167     1 
  149   168     1 
  150   152     1 
  150   153     1 
  150   166     1 
  151   157     1 
  151   158     1 
  151   162     1 
  151   169     1 
  151   170     1 
  152   154     1 
  152   155     1 
  152   156     1 
  152   167     1 
  152   168     1 
  153   159     1 
  153   160     1 
  153   161     1 
  153   163     1 
  153   164     1 
  153   165     1 
  153   167     1 
  153   168     1 
  154   157     1 
  154   158     1 
  154   162     1 
  154   166     1 
  155   157     1 
  155   158     1 
  155   162     1 
  155   166     1 
  156   166     1 
  157   159     1 
  157   160     1 
  157   161     1 
  157   163     1 
  157   164     1 
  157   165     1 
  158   163     1 
  158   164     1 
  158   165     1 
  159   162     1 
  160   162     1 
  161   162     1 
  166   171     1 
  166   172     1 
  166   182     1 
  167   169     1 
  167   170     1 
  168   173     1 
  168   174     1 
  168   178     1 
  168   183     1 
  168   184     1 
  169   171     1 
  169   172     1 
  169   182     1 
  170   175     1 
  170   176     1 
  170   177     1 
  170   179     1 
  170   180     1 
  170   181     1 
  170   185     1 
  170   186     1 
  171   173     1 
  171   174     1 
  171   178     1 
  171   183     1 
  171   184     1 
  172   183     1 
  172   184     1 
  173   175     1 
  173   176     1 
  173   177     1 
  173   179     1 
  173   180     1 
  173   181     1 
  173   182     1 
  174   179     1 
  174   180     1 
  174   181     1 
  174   182     1 
  175   178     1 
  176   178     1 
  177   178     1 
  178   182     1 
  182   187     1 
  182   188     1 
  182   192     1 
  183   185     1 
  183   186     1 
  184   189     1 
  184   190     1 
  184   191     1 
  184   193     1 
  184   194     1 
  185   187     1 
  185   188     1 
  185   192     1 
  186   208     1 
  187   189     1 
  187   190     1 
  187   191     1 
  187   193     1 
  187   194     1 
  188   193     1 
  188   194     1 
  188   205     1 
  189   192     1 
  189   208     1 
  190   192     1 
  190   208     1 
  191   192     1 
  191   203     1 
  191   206     1 
  191   207     1 
  195   202     1 
  195   203     1 
  196   200     1 
  196   201     1 
  197   200     1 
  197   201     1 
  198   200     1 
  198   201     1 
  199   204     1 
  199   205     1 
  199   209     1 
  200   202     1 
  200   203     1 
  201   206     1 
  201   207     1 
  201   208     1 
  201   210     1 
  201   211     1 
  202   204     1 
  202   205     1 
  202   209     1 
  203   212     1 
  203   213     1 
  204   206     1 
  204   207     1 
  204   208     1 
  204   210     1 
  204   211     1 
  205   210     1 
  205   211     1 
  206   209     1 
  207   209     1 
  208   209     1 
  209   214     1 
  209   215     1 
  209   227     1 
  210   212     1 
  210   213     1 
  211   216     1 
  211   217     1 
  211   218     1 
  211   228     1 
  211   229     1 
  212   214     1 
  212   215     1 
  212   227     1 
  213   219     1 
  213   221     1 
  213   230     1 
  213   231     1 
  214   216     1 
  214   217     1 
  214   218     1 
  214   228     1 
  214   229     1 
  215   220     1 
  215   222     1 
  215   223     1 
  215   225     1 
  215   228     1 
  215   229     1 
  216   219     1 
  216   221     1 
  216   227     1 
  217   219     1 
  217   221     1 
  217   227     1 
  218   224     1 
  218   226     1 
  218   227     1 
  219   222     1 
  219   226     1 
  220   221     1 
  220   224     1 
  220   225     1 
  221   224     1 
  222   223     1 
  222   226     1 
  224   226     1 
  227   232     1 
  227   233     1 
  227   251     1 
  228   230     1 
  228   231     1 
  229   234     1 
  229   235     1 
  229   236     1 
  229   252     1 
  229   253     1 
  230   232     1 
  230   233     1 
  230   251     1 
  231   237     1 
  231   239     1 
  231   254     1 
  231   255     1 
  232   234     1 
  232   235     1 
  232   236     1 
  232   252     1 
  232   253     1 
  233   238     1 
  233   240     1 
  233   242     1 
  233   243     1 
  233   252     1 
  233   253     1 
  234   237     1 
  234   239     1 
  234   251     1 
  235   237     1 
  235   239     1 
  235   251     1 
  236   241     1 
  236   244     1 
  236   245     1 
  236   247     1 
  236   251     1 
  237   243     1 
  237   245     1 
  238   239     1 
  238   241     1 
  238   242     1 
  239   241     1 
  239   246     1 
  239   248     1 
  239   249     1 
  240   243     1 
  240   246     1 
  240   249     1 
  241   245     1 
  242   244     1 
  242   247     1 
  242   250     1 
  243   245     1 
  243   250     1 
  244   248     1 
  244   249     1 
  245   248     1 
  246   247     1 
  246   250     1 
  248   250     1 
  251   256     1 
  251   257     1 
  251   266     1 
  252   254     1 
  252   255     1 
  253   258     1 
  253   259     1 
  253   260     1 
  253   267     1 
  253   268     1 
  254   256     1 
  254   257     1 
  254   266     1 
  255   261     1 
  255   262     1 
  255   263     1 
  255   269     1 
  255   270     1 
  256   258     1 
  256   259     1 
  256   260     1 
  256   267     1 
  256   268     1 
  257   264     1 
  257   265     1 
  257   267     1 
  257   268     1 
  258   261     1 
  258   262     1 
  258   263     1 
  258   266     1 
  259   261     1 
  259   262     1 
  259   263     1 
  259   266     1 
  260   266     1 
  261   264     1 
  261   265     1 
  262   264     1 
  262   265     1 
  266   271     1 
  266   272     1 
  266   276     1 
  267   269     1 
  267   270     1 
  268   273     1 
  268   274     1 
  268   275     1 
  268   277     1 
  268   278     1 
  269   271     1 
  269   272     1 
  269   276     1 
  270   279     1 
  270   280     1 
  270   316     1 
  271   273     1 
  271   274     1 
  271   275     1 
  271   277     1 
  271   278     1 
  272   277     1 
  272   278     1 
  272   313     1 
  273   276     1 
  273   316     1 
  274   276     1 
  274   316     1 
  275   276     1 
  275   311     1 
  275   314     1 
  275   315     1 
  276   281     1 
  276   282     1 
  276   300     1 
  277   279     1 
  277   280     1 
  278   283     1 
  278   284     1 
  278   285     1 
  278   301     1 
  278   302     1 
  279   281     1 
  279   282     1 
  279   300     1 
  280   286     1 
  280   287     1 
  280   288     1 
  280   303     1 
  280   304     1 
  281   283     1 
  281   284     1 
  281   285     1 
  281   301     1 
  281   302     1 
  282   289     1 
  282   290     1 
  282   291     1 
  282   301     1 
  282   302     1 
  283   286     1 
  283   287     1 
  283   288     1 
  283   300     1 
  284   286     1 
  284   287     1 
  284   288     1 
  284   300     1 
  285   292     1 
  285   293     1 
  285   300     1 
  286   289     1 
  286   290     1 
  286   291     1 
  287   289     1 
  287   290     1 
  287   291     1 
  288   294     1 
  288   297     1 
  289   292     1 
  289   293     1 
  290   292     1 
  290   293     1 
  291   295     1 
  291   296     1 
  291   298     1 
  291   299     1 
  292   294     1 
  292   297     1 
  294   298     1 
  294   299     1 
  295   297     1 
  296   297     1 
  300   305     1 
  300   306     1 
  300   307     1 
  301   303     1 
  301   304     1 
  302   308     1 
  302   309     1 
  303   305     1 
  303   306     1 
  303   307     1 
  304   310     1 
  304   311     1 
  305   308     1 
  305   309     1 
  306   308     1 
  306   309     1 
  307   312     1 
  307   313     1 
  307   317     1 
  308   310     1 
  308   311     1 
  309   314     1 
  309   315     1 
  309   316     1 
  309   318     1 
  309   319     1 
  310   312     1 
  310   313     1 
  310   317     1 
  311   320     1 
  311   321     1 
  312   314     1 
  312   315     1 
  312   316     1 
  312   318     1 
  312   319     1 
  313   318     1 
  313   319     1 
  314   317     1 
  315   317     1 
  316   317     1 
  317   322     1 
  317   323     1 
  317   341     1 
  318   320     1 
  318   321     1 
  319   324     1 
  319   325     1 
  319   326     1 
  319   342     1 
  319   343     1 
  320   322     1 
  320   323     1 
  320   341     1 
  321   327     1 
  321   328     1 
  321   329     1 
  321   344     1 
  321   345     1 
  322   324     1 
  322   325     1 
  322   326     1 
  322   342     1 
  322   343     1 
  323   330     1 
  323   331     1 
  323   332     1 
  323   342     1 
  323   343     1 
  324   327     1 
  324   328     1 
  324   329     1 
  324   341     1 
  325   327     1 
  325   328     1 
  325   329     1 
  325   341     1 
  326   333     1 
  326   334     1 
  326   341     1 
  327   330     1 
  327   331     1 
  327   332     1 
  328   330     1 
  328   331     1 
  328   332     1 
  329   335     1 
  329   338     1 
  330   333     1 
  330   334     1 
  331   333     1 
  331   334     1 
  332   336     1 
  332   337     1 
  332   339     1 
  332   340     1 
  333   335     1 
  333   338     1 
  335   339     1 
  335   340     1 
  336   338     1 
  337   338     1 
  341   346     1 
  341   347     1 
  341   360     1 
  342   344     1 
  342   345     1 
  343   348     1 
  343   349     1 
  343   350     1 
  343   361     1 
  343   362     1 
  344   346     1 
  344   347     1 
  344   360     1 
  345   351     1 
  345   352     1 
  345   356     1 
  345   363     1 
  345   364     1 
  346   348     1 
  346   349     1 
  346   350     1 
  346   361     1 
  346   362     1 
  347   353     1 
  347   354     1 
  347   355     1 
  347   357     1 
  347   358     1 
  347   359     1 
  347   361     1 
  347   362     1 
  348   351     1 
  348   352     1 
  348   356     1 
  348   360     1 
  349   351     1 
  349   352     1 
  349   356     1 
  349   360     1 
  350   360     1 
  351   353     1 
  351   354     1 
  351   355     1 
  351   357     1 
  351   358     1 
  351   359     1 
  352   357     1 
  352   358     1 
  352   359     1 
  353   356     1 
  354   356     1 
  355   356     1 
  360   365     1 
  360   366     1 
  360   376     1 
  361   363     1 
  361   364     1 
  362   367     1 
  362   368     1 
  362   372     1 
  362   377     1 
  362   378     1 
  363   365     1 
  363   366     1 
  363   376     1 
  364   369     1 
  364   370     1 
  364   371     1 
  364   373     1 
  364   374     1 
  364   375     1 
  364   379     1 
  364   380     1 
  365   367     1 
  365   368     1 
  365   372     1 
  365   377     1 
  365   378     1 
  366   377     1 
  366   378     1 
  367   369     1 
  367   370     1 
  367   371     1 
  367   373     1 
  367   374     1 
  367   375     1 
  367   376     1 
  368   373     1 
  368   374     1 
  368   375     1 
  368   376     1 
  369   372     1 
  370   372     1 
  371   372     1 
  372   376     1 
  376   381     1 
  376   382     1 
  376   386     1 
  377   379     1 
  377   380     1 
  378   383     1 
  378   384     1 
  378   385     1 
  378   387     1 
  378   388     1 
  379   381     1 
  379   382     1 
  379   386     1 
  381   383     1 
  381   384     1 
  381   385     1 
  381   387     1 
  381   388     1 
  382   387     1 
  382   388     1 
  383   386     1 
  384   386     1 
  385   386     1 

[ angles ]
;  ai    aj    ak funct            c0            c1            c2            c3
    2     1     3     1 
    2     1     4     1 
    2     1     5     1 
    3     1     4     1 
    3     1     5     1 
    4     1     5     1 
    1     5     6     1 
    1     5     7     1 
    6     5     7     1 
    5     7     8     1 
    5     7     9     1 
    8     7     9     1 
    7     9    10     1 
    7     9    11     1 
    7     9    15     1 
   10     9    11     1 
   10     9    15     1 
   11     9    15     1 
    9    11    12     1 
    9    11    13     1 
    9    11    14     1 
   12    11    13     1 
   12    11    14     1 
   13    11    14     1 
   11    14   385     1 
    9    15    16     1 
    9    15    17     1 
   16    15    17     1 
   15    17    18     1 
   15    17    19     1 
   18    17    19     1 
   17    19    20     1 
   17    19    21     1 
   17    19    33     1 
   20    19    21     1 
   20    19    33     1 
   21    19    33     1 
   19    21    22     1 
   19    21    23     1 
   19    21    24     1 
   22    21    23     1 
   22    21    24     1 
   23    21    24     1 
   21    24    25     1 
   21    24    27     1 
   25    24    27     1 
   24    25    26     1 
   24    25    29     1 
   26    25    29     1 
   24    27    28     1 
   24    27    31     1 
   28    27    31     1 
   25    29    30     1 
   25    29    31     1 
   30    29    31     1 
   27    31    29     1 
   27    31    32     1 
   29    31    32     1 
   19    33    34     1 
   19    33    35     1 
   34    33    35     1 
   33    35    36     1 
   33    35    37     1 
   36    35    37     1 
   35    37    38     1 
   35    37    39     1 
   35    37    57     1 
   38    37    39     1 
   38    37    57     1 
   39    37    57     1 
   37    39    40     1 
   37    39    41     1 
   37    39    42     1 
   40    39    41     1 
   40    39    42     1 
   41    39    42     1 
   39    42    43     1 
   39    42    45     1 
   43    42    45     1 
   42    43    44     1 
   42    43    46     1 
   44    43    46     1 
   42    45    48     1 
   42    45    49     1 
   48    45    49     1 
   43    46    47     1 
   43    46    48     1 
   47    46    48     1 
   45    48    46     1 
   45    48    51     1 
   46    48    51     1 
   45    49    50     1 
   45    49    53     1 
   50    49    53     1 
   48    51    52     1 
   48    51    55     1 
   52    51    55     1 
   49    53    54     1 
   49    53    55     1 
   54    53    55     1 
   51    55    53     1 
   51    55    56     1 
   53    55    56     1 
   37    57    58     1 
   37    57    59     1 
   58    57    59     1 
   57    59    60     1 
   57    59    61     1 
   60    59    61     1 
   59    61    62     1 
   59    61    63     1 
   59    61    72     1 
   62    61    63     1 
   62    61    72     1 
   63    61    72     1 
   61    63    64     1 
   61    63    65     1 
   61    63    66     1 
   64    63    65     1 
   64    63    66     1 
   65    63    66     1 
   63    66    67     1 
   63    66    68     1 
   63    66    69     1 
   67    66    68     1 
   67    66    69     1 
   68    66    69     1 
   66    69    70     1 
   66    69    71     1 
   70    69    71     1 
   61    72    73     1 
   61    72    74     1 
   73    72    74     1 
   72    74    75     1 
   72    74    76     1 
   75    74    76     1 
   74    76    77     1 
   74    76    78     1 
   74    76    82     1 
   77    76    78     1 
   77    76    82     1 
   78    76    82     1 
   76    78    79     1 
   76    78    80     1 
   76    78    81     1 
   79    78    80     1 
   79    78    81     1 
   80    78    81     1 
   78    81   122     1 
   76    82    83     1 
   76    82    84     1 
   83    82    84     1 
   82    84    85     1 
   82    84    86     1 
   85    84    86     1 
   84    86    87     1 
   84    86    88     1 
   84    86   106     1 
   87    86    88     1 
   87    86   106     1 
   88    86   106     1 
   86    88    89     1 
   86    88    90     1 
   86    88    91     1 
   89    88    90     1 
   89    88    91     1 
   90    88    91     1 
   88    91    92     1 
   88    91    93     1 
   88    91    94     1 
   92    91    93     1 
   92    91    94     1 
   93    91    94     1 
   91    94    95     1 
   91    94    96     1 
   91    94    97     1 
   95    94    96     1 
   95    94    97     1 
   96    94    97     1 
   94    97    98     1 
   94    97    99     1 
   98    97    99     1 
   97    99   100     1 
   97    99   103     1 
  100    99   103     1 
   99   100   101     1 
   99   100   102     1 
  101   100   102     1 
   99   103   104     1 
   99   103   105     1 
  104   103   105     1 
   86   106   107     1 
   86   106   108     1 
  107   106   108     1 
  106   108   109     1 
  106   108   110     1 
  109   108   110     1 
  108   110   111     1 
  108   110   112     1 
  108   110   113     1 
  111   110   112     1 
  111   110   113     1 
  112   110   113     1 
  110   113   114     1 
  110   113   115     1 
  114   113   115     1 
  113   115   116     1 
  113   115   117     1 
  116   115   117     1 
  115   117   118     1 
  115   117   119     1 
  115   117   123     1 
  118   117   119     1 
  118   117   123     1 
  119   117   123     1 
  117   119   120     1 
  117   119   121     1 
  117   119   122     1 
  120   119   121     1 
  120   119   122     1 
  121   119   122     1 
   81   122   119     1 
  117   123   124     1 
  117   123   125     1 
  124   123   125     1 
  123   125   126     1 
  123   125   127     1 
  126   125   127     1 
  125   127   128     1 
  125   127   129     1 
  125   127   147     1 
  128   127   129     1 
  128   127   147     1 
  129   127   147     1 
  127   129   130     1 
  127   129   131     1 
  127   129   132     1 
  130   129   131     1 
  130   129   132     1 
  131   129   132     1 
  129   132   133     1 
  129   132   134     1 
  129   132   135     1 
  133   132   134     1 
  133   132   135     1 
  134   132   135     1 
  132   135   136     1 
  132   135   137     1 
  132   135   138     1 
  136   135   137     1 
  136   135   138     1 
  137   135   138     1 
  135   138   139     1 
  135   138   140     1 
  139   138   140     1 
  138   140   141     1 
  138   140   144     1 
  141   140   144     1 
  140   141   142     1 
  140   141   143     1 
  142   141   143     1 
  140   144   145     1 
  140   144   146     1 
  145   144   146     1 
  127   147   148     1 
  127   147   149     1 
  148   147   149     1 
  147   149   150     1 
  147   149   151     1 
  150   149   151     1 
  149   151   152     1 
  149   151   153     1 
  149   151   166     1 
  152   151   153     1 
  152   151   166     1 
  153   151   166     1 
  151   153   154     1 
  151   153   155     1 
  151   153   156     1 
  154   153   155     1 
  154   153   156     1 
  155   153   156     1 
  153   156   157     1 
  153   156   158     1 
  153   156   162     1 
  157   156   158     1 
  157   156   162     1 
  158   156   162     1 
  156   158   159     1 
  156   158   160     1 
  156   158   161     1 
  159   158   160     1 
  159   158   161     1 
  160   158   161     1 
  156   162   163     1 
  156   162   164     1 
  156   162   165     1 
  163   162   164     1 
  163   162   165     1 
  164   162   165     1 
  151   166   167     1 
  151   166   168     1 
  167   166   168     1 
  166   168   169     1 
  166   168   170     1 
  169   168   170     1 
  168   170   171     1 
  168   170   172     1 
  168   170   182     1 
  171   170   172     1 
  171   170   182     1 
  172   170   182     1 
  170   172   173     1 
  170   172   174     1 
  170   172   178     1 
  173   172   174     1 
  173   172   178     1 
  174   172   178     1 
  172   174   175     1 
  172   174   176     1 
  172   174   177     1 
  175   174   176     1 
  175   174   177     1 
  176   174   177     1 
  172   178   179     1 
  172   178   180     1 
  172   178   181     1 
  179   178   180     1 
  179   178   181     1 
  180   178   181     1 
  170   182   183     1 
  170   182   184     1 
  183   182   184     1 
  182   184   185     1 
  182   184   186     1 
  185   184   186     1 
  184   186   187     1 
  184   186   188     1 
  184   186   192     1 
  187   186   188     1 
  187   186   192     1 
  188   186   192     1 
  186   188   189     1 
  186   188   190     1 
  186   188   191     1 
  189   188   190     1 
  189   188   191     1 
  190   188   191     1 
  188   191   208     1 
  186   192   193     1 
  186   192   194     1 
  193   192   194     1 
  196   195   197     1 
  196   195   198     1 
  196   195   199     1 
  197   195   198     1 
  197   195   199     1 
  198   195   199     1 
  195   199   200     1 
  195   199   201     1 
  200   199   201     1 
  199   201   202     1 
  199   201   203     1 
  202   201   203     1 
  201   203   204     1 
  201   203   205     1 
  201   203   209     1 
  204   203   205     1 
  204   203   209     1 
  205   203   209     1 
  203   205   206     1 
  203   205   207     1 
  203   205   208     1 
  206   205   207     1 
  206   205   208     1 
  207   205   208     1 
  191   208   205     1 
  203   209   210     1 
  203   209   211     1 
  210   209   211     1 
  209   211   212     1 
  209   211   213     1 
  212   211   213     1 
  211   213   214     1 
  211   213   215     1 
  211   213   227     1 
  214   213   215     1 
  214   213   227     1 
  215   213   227     1 
  213   215   216     1 
  213   215   217     1 
  213   215   218     1 
  216   215   217     1 
  216   215   218     1 
  217   215   218     1 
  215   218   219     1 
  215   218   221     1 
  219   218   221     1 
  218   219   220     1 
  218   219   223     1 
  220   219   223     1 
  218   221   222     1 
  218   221   225     1 
  222   221   225     1 
  219   223   224     1 
  219   223   225     1 
  224   223   225     1 
  221   225   223     1 
  221   225   226     1 
  223   225   226     1 
  213   227   228     1 
  213   227   229     1 
  228   227   229     1 
  227   229   230     1 
  227   229   231     1 
  230   229   231     1 
  229   231   232     1 
  229   231   233     1 
  229   231   251     1 
  232   231   233     1 
  232   231   251     1 
  233   231   251     1 
  231   233   234     1 
  231   233   235     1 
  231   233   236     1 
  234   233   235     1 
  234   233   236     1 
  235   233   236     1 
  233   236   237     1 
  233   236   239     1 
  237   236   239     1 
  236   237   238     1 
  236   237   240     1 
  238   237   240     1 
  236   239   242     1 
  236   239   243     1 
  242   239   243     1 
  237   240   241     1 
  237   240   242     1 
  241   240   242     1 
  239   242   240     1 
  239   242   245     1 
  240   242   245     1 
  239   243   244     1 
  239   243   247     1 
  244   243   247     1 
  242   245   246     1 
  242   245   249     1 
  246   245   249     1 
  243   247   248     1 
  243   247   249     1 
  248   247   249     1 
  245   249   247     1 
  245   249   250     1 
  247   249   250     1 
  231   251   252     1 
  231   251   253     1 
  252   251   253     1 
  251   253   254     1 
  251   253   255     1 
  254   253   255     1 
  253   255   256     1 
  253   255   257     1 
  253   255   266     1 
  256   255   257     1 
  256   255   266     1 
  257   255   266     1 
  255   257   258     1 
  255   257   259     1 
  255   257   260     1 
  258   257   259     1 
  258   257   260     1 
  259   257   260     1 
  257   260   261     1 
  257   260   262     1 
  257   260   263     1 
  261   260   262     1 
  261   260   263     1 
  262   260   263     1 
  260   263   264     1 
  260   263   265     1 
  264   263   265     1 
  255   266   267     1 
  255   266   268     1 
  267   266   268     1 
  266   268   269     1 
  266   268   270     1 
  269   268   270     1 
  268   270   271     1 
  268   270   272     1 
  268   270   276     1 
  271   270   272     1 
  271   270   276     1 
  272   270   276     1 
  270   272   273     1 
  270   272   274     1 
  270   272   275     1 
  273   272   274     1 
  273   272   275     1 
  274   272   275     1 
  272   275   316     1 
  270   276   277     1 
  270   276   278     1 
  277   276   278     1 
  276   278   279     1 
  276   278   280     1 
  279   278   280     1 
  278   280   281     1 
  278   280   282     1 
  278   280   300     1 
  281   280   282     1 
  281   280   300     1 
  282   280   300     1 
  280   282   283     1 
  280   282   284     1 
  280   282   285     1 
  283   282   284     1 
  283   282   285     1 
  284   282   285     1 
  282   285   286     1 
  282   285   287     1 
  282   285   288     1 
  286   285   287     1 
  286   285   288     1 
  287   285   288     1 
  285   288   289     1 
  285   288   290     1 
  285   288   291     1 
  289   288   290     1 
  289   288   291     1 
  290   288   291     1 
  288   291   292     1 
  288   291   293     1 
  292   291   293     1 
  291   293   294     1 
  291   293   297     1 
  294   293   297     1 
  293   294   295     1 
  293   294   296     1 
  295   294   296     1 
  293   297   298     1 
  293   297   299     1 
  298   297   299     1 
  280   300   301     1 
  280   300   302     1 
  301   300   302     1 
  300   302   303     1 
  300   302   304     1 
  303   302   304     1 
  302   304   305     1 
  302   304   306     1 
  302   304   307     1 
  305   304   306     1 
  305   304   307     1 
  306   304   307     1 
  304   307   308     1 
  304   307   309     1 
  308   307   309     1 
  307   309   310     1 
  307   309   311     1 
  310   309   311     1 
  309   311   312     1 
  309   311   313     1 
  309   311   317     1 
  312   311   313     1 
  312   311   317     1 
  313   311   317     1 
  311   313   314     1 
  311   313   315     1 
  311   313   316     1 
  314   313   315     1 
  314   313   316     1 
  315   313   316     1 
  275   316   313     1 
  311   317   318     1 
  311   317   319     1 
  318   317   319     1 
  317   319   320     1 
  317   319   321     1 
  320   319   321     1 
  319   321   322     1 
  319   321   323     1 
  319   321   341     1 
  322   321   323     1 
  322   321   341     1 
  323   321   341     1 
  321   323   324     1 
  321   323   325     1 
  321   323   326     1 
  324   323   325     1 
  324   323   326     1 
  325   323   326     1 
  323   326   327     1 
  323   326   328     1 
  323   326   329     1 
  327   326   328     1 
  327   326   329     1 
  328   326   329     1 
  326   329   330     1 
  326   329   331     1 
  326   329   332     1 
  330   329   331     1 
  330   329   332     1 
  331   329   332     1 
  329   332   333     1 
  329   332   334     1 
  333   332   334     1 
  332   334   335     1 
  332   334   338     1 
  335   334   338     1 
  334   335   336     1 
  334   335   337     1 
  336   335   337     1 
  334   338   339     1 
  334   338   340     1 
  339   338   340     1 
  321   341   342     1 
  321   341   343     1 
  342   341   343     1 
  341   343   344     1 
  341   343   345     1 
  344   343   345     1 
  343   345   346     1 
  343   345   347     1 
  343   345   360     1 
  346   345   347     1 
  346   345   360     1 
  347   345   360     1 
  345   347   348     1 
  345   347   349     1 
  345   347   350     1 
  348   347   349     1 
  348   347   350     1 
  349   347   350     1 
  347   350   351     1 
  347   350   352     1 
  347   350   356     1 
  351   350   352     1 
  351   350   356     1 
  352   350   356     1 
  350   352   353     1 
  350   352   354     1 
  350   352   355     1 
  353   352   354     1 
  353   352   355     1 
  354   352   355     1 
  350   356   357     1 
  350   356   358     1 
  350   356   359     1 
  357   356   358     1 
  357   356   359     1 
  358   356   359     1 
  345   360   361     1 
  345   360   362     1 
  361   360   362     1 
  360   362   363     1 
  360   362   364     1 
  363   362   364     1 
  362   364   365     1 
  362   364   366     1 
  362   364   376     1 
  365   364   366     1 
  365   364   376     1 
  366   364   376     1 
  364   366   367     1 
  364   366   368     1 
  364   366   372     1 
  367   366   368     1 
  367   366   372     1 
  368   366   372     1 
  366   368   369     1 
  366   368   370     1 
  366   368   371     1 
  369   368   370     1 
  369   368   371     1 
  370   368   371     1 
  366   372   373     1 
  366   372   374     1 
  366   372   375     1 
  373   372   374     1 
  373   372   375     1 
  374   372   375     1 
  364   376   377     1 
  364   376   378     1 
  377   376   378     1 
  376   378   379     1 
  376   378   380     1 
  379   378   380     1 
  378   380   381     1 
  378   380   382     1 
  378   380   386     1 
  381   380   382     1 
  381   380   386     1 
  382   380   386     1 
  380   382   383     1 
  380   382   384     1 
  380   382   385     1 
  383   382   384     1 
  383   382   385     1 
  384   382   385     1 
   14   385   382     1 
  380   386   387     1 
  380   386   388     1 
  387   386   388     1 

[ dihedrals ]
;  ai    aj    ak    al funct            c0            c1            c2            c3            c4            c5
    2     1     5     6     3 
    2     1     5     7     3 
    3     1     5     6     3 
    3     1     5     7     3 
    4     1     5     6     3 
    4     1     5     7     3 
    1     5     7     8     3 
    1     5     7     9     3 
    6     5     7     8     3 
    6     5     7     9     3 
    5     7     9    10     3 
    5     7     9    11     3 
    5     7     9    15     3 
    8     7     9    10     3 
    8     7     9    11     3 
    8     7     9    15     3 
    7     9    11    12     3 
    7     9    11    13     3 
    7     9    11    14     3 
   10     9    11    12     3 
   10     9    11    13     3 
   10     9    11    14     3 
   15     9    11    12     3 
   15     9    11    13     3 
   15     9    11    14     3 
    7     9    15    16     3 
    7     9    15    17     3 
   10     9    15    16     3 
   10     9    15    17     3 
   11     9    15    16     3 
   11     9    15    17     3 
    9    11    14   385     3 
   12    11    14   385     3 
   13    11    14   385     3 
   11    14   385   382     3 
    9    15    17    18     3 
    9    15    17    19     3 
   16    15    17    18     3 
   16    15    17    19     3 
   15    17    19    20     3 
   15    17    19    21     3 
   15    17    19    33     3 
   18    17    19    20     3 
   18    17    19    21     3 
   18    17    19    33     3 
   17    19    21    22     3 
   17    19    21    23     3 
   17    19    21    24     3 
   20    19    21    22     3 
   20    19    21    23     3 
   20    19    21    24     3 
   33    19    21    22     3 
   33    19    21    23     3 
   33    19    21    24     3 
   17    19    33    34     3 
   17    19    33    35     3 
   20    19    33    34     3 
   20    19    33    35     3 
   21    19    33    34     3 
   21    19    33    35     3 
   19    21    24    25     3 
   19    21    24    27     3 
   22    21    24    25     3 
   22    21    24    27     3 
   23    21    24    25     3 
   23    21    24    27     3 
   21    24    25    26     3 
   21    24    25    29     3 
   27    24    25    26     3 
   27    24    25    29     3 
   21    24    27    28     3 
   21    24    27    31     3 
   25    24    27    28     3 
   25    24    27    31     3 
   24    25    29    30     3 
   24    25    29    31     3 
   26    25    29    30     3 
   26    25    29    31     3 
   24    27    31    29     3 
   24    27    31    32     3 
   28    27    31    29     3 
   28    27    31    32     3 
   25    29    31    27     3 
   25    29    31    32     3 
   30    29    31    27     3 
   30    29    31    32     3 
   19    33    35    36     3 
   19    33    35    37     3 
   34    33    35    36     3 
   34    33    35    37     3 
   33    35    37    38     3 
   33    35    37    39     3 
   33    35    37    57     3 
   36    35    37    38     3 
   36    35    37    39     3 
   36    35    37    57     3 
   35    37    39    40     3 
   35    37    39    41     3 
   35    37    39    42     3 
   38    37    39    40     3 
   38    37    39    41     3 
   38    37    39    42     3 
   57    37    39    40     3 
   57    37    39    41     3 
   57    37    39    42     3 
   35    37    57    58     3 
   35    37    57    59     3 
   38    37    57    58     3 
   38    37    57    59     3 
   39    37    57    58     3 
   39    37    57    59     3 
   37    39    42    43     3 
   37    39    42    45     3 
   40    39    42    43     3 
   40    39    42    45     3 
   41    39    42    43     3 
   41    39    42    45     3 
   39    42    43    44     3 
   39    42    43    46     3 
   45    42    43    44     3 
   45    42    43    46     3 
   39    42    45    48     3 
   39    42    45    49     3 
   43    42    45    48     3 
   43    42    45    49     3 
   42    43    46    47     3 
   42    43    46    48     3 
   44    43    46    47     3 
   44    43    46    48     3 
   42    45    48    46     3 
   42    45    48    51     3 
   49    45    48    46     3 
   49    45    48    51     3 
   42    45    49    50     3 
   42    45    49    53     3 
   48    45    49    50     3 
   48    45    49    53     3 
   43    46    48    45     3 
   43    46    48    51     3 
   47    46    48    45     3 
   47    46    48    51     3 
   45    48    51    52     3 
   45    48    51    55     3 
   46    48    51    52     3 
   46    48    51    55     3 
   45    49    53    54     3 
   45    49    53    55     3 
   50    49    53    54     3 
   50    49    53    55     3 
   48    51    55    53     3 
   48    51    55    56     3 
   52    51    55    53     3 
   52    51    55    56     3 
   49    53    55    51     3 
   49    53    55    56     3 
   54    53    55    51     3 
   54    53    55    56     3 
   37    57    59    60     3 
   37    57    59    61     3 
   58    57    59    60     3 
   58    57    59    61     3 
   57    59    61    62     3 
   57    59    61    63     3 
   57    59    61    72     3 
   60    59    61    62     3 
   60    59    61    63     3 
   60    59    61    72     3 
   59    61    63    64     3 
   59    61    63    65     3 
   59    61    63    66     3 
   62    61    63    64     3 
   62    61    63    65     3 
   62    61    63    66     3 
   72    61    63    64     3 
   72    61    63    65     3 
   72    61    63    66     3 
   59    61    72    73     3 
   59    61    72    74     3 
   62    61    72    73     3 
   62    61    72    74     3 
   63    61    72    73     3 
   63    61    72    74     3 
   61    63    66    67     3 
   61    63    66    68     3 
   61    63    66    69     3 
   64    63    66    67     3 
   64    63    66    68     3 
   64    63    66    69     3 
   65    63    66    67     3 
   65    63    66    68     3 
   65    63    66    69     3 
   63    66    69    70     3 
   63    66    69    71     3 
   67    66    69    70     3 
   67    66    69    71     3 
   68    66    69    70     3 
   68    66    69    71     3 
   61    72    74    75     3 
   61    72    74    76     3 
   73    72    74    75     3 
   73    72    74    76     3 
   72    74    76    77     3 
   72    74    76    78     3 
   72    74    76    82     3 
   75    74    76    77     3 
   75    74    76    78     3 
   75    74    76    82     3 
   74    76    78    79     3 
   74    76    78    80     3 
   74    76    78    81     3 
   77    76    78    79     3 
   77    76    78    80     3 
   77    76    78    81     3 
   82    76    78    79     3 
   82    76    78    80     3 
   82    76    78    81     3 
   74    76    82    83     3 
   74    76    82    84     3 
   77    76    82    83     3 
   77    76    82    84     3 
   78    76    82    83     3 
   78    76    82    84     3 
   76    78    81   122     3 
   79    78    81   122     3 
   80    78    81   122     3 
   78    81   122   119     3 
   76    82    84    85     3 
   76    82    84    86     3 
   83    82    84    85     3 
   83    82    84    86     3 
   82    84    86    87     3 
   82    84    86    88     3 
   82    84    86   106     3 
   85    84    86    87     3 
   85    84    86    88     3 
   85    84    86   106     3 
   84    86    88    89     3 
   84    86    88    90     3 
   84    86    88    91     3 
   87    86    88    89     3 
   87    86    88    90     3 
   87    86    88    91     3 
  106    86    88    89     3 
  106    86    88    90     3 
  106    86    88    91     3 
   84    86   106   107     3 
   84    86   106   108     3 
   87    86   106   107     3 
   87    86   106   108     3 
   88    86   106   107     3 
   88    86   106   108     3 
   86    88    91    92     3 
   86    88    91    93     3 
   86    88    91    94     3 
   89    88    91    92     3 
   89    88    91    93     3 
   89    88    91    94     3 
   90    88    91    92     3 
   90    88    91    93     3 
   90    88    91    94     3 
   88    91    94    95     3 
   88    91    94    96     3 
   88    91    94    97     3 
   92    91    94    95     3 
   92    91    94    96     3 
   92    91    94    97     3 
   93    91    94    95     3 
   93    91    94    96     3 
   93    91    94    97     3 
   91    94    97    98     3 
   91    94    97    99     3 
   95    94    97    98     3 
   95    94    97    99     3 
   96    94    97    98     3 
   96    94    97    99     3 
   94    97    99   100     3 
   94    97    99   103     3 
   98    97    99   100     3 
   98    97    99   103     3 
   97    99   100   101     3 
   97    99   100   102     3 
  103    99   100   101     3 
  103    99   100   102     3 
   97    99   103   104     3 
   97    99   103   105     3 
  100    99   103   104     3 
  100    99   103   105     3 
   86   106   108   109     3 
   86   106   108   110     3 
  107   106   108   109     3 
  107   106   108   110     3 
  106   108   110   111     3 
  106   108   110   112     3 
  106   108   110   113     3 
  109   108   110   111     3 
  109   108   110   112     3 
  109   108   110   113     3 
  108   110   113   114     3 
  108   110   113   115     3 
  111   110   113   114     3 
  111   110   113   115     3 
  112   110   113   114     3 
  112   110   113   115     3 
  110   113   115   116     3 
  110   113   115   117     3 
  114   113   115   116     3 
  114   113   115   117     3 
  113   115   117   118     3 
  113   115   117   119     3 
  113   115   117   123     3 
  116   115   117   118     3 
  116   115   117   119     3 
  116   115   117   123     3 
  115   117   119   120     3 
  115   117   119   121     3 
  115   117   119   122     3 
  118   117   119   120     3 
  118   117   119   121     3 
  118   117   119   122     3 
  123   117   119   120     3 
  123   117   119   121     3 
  123   117   119   122     3 
  115   117   123   124     3 
  115   117   123   125     3 
  118   117   123   124     3 
  118   117   123   125     3 
  119   117   123   124     3 
  119   117   123   125     3 
  117   119   122    81     3 
  120   119   122    81     3 
  121   119   122    81     3 
  117   123   125   126     3 
  117   123   125   127     3 
  124   123   125   126     3 
  124   123   125   127     3 
  123   125   127   128     3 
  123   125   127   129     3 
  123   125   127   147     3 
  126   125   127   128     3 
  126   125   127   129     3 
  126   125   127   147     3 
  125   127   129   130     3 
  125   127   129   131     3 
  125   127   129   132     3 
  128   127   129   130     3 
  128   127   129   131     3 
  128   127   129   132     3 
  147   127   129   130     3 
  147   127   129   131     3 
  147   127   129   132     3 
  125   127   147   148     3 
  125   127   147   149     3 
  128   127   147   148     3 
  128   127   147   149     3 
  129   127   147   148     3 
  129   127   147   149     3 
  127   129   132   133     3 
  127   129   132   134     3 
  127   129   132   135     3 
  130   129   132   133     3 
  130   129   132   134     3 
  130   129   132   135     3 
  131   129   132   133     3 
  131   129   132   134     3 
  131   129   132   135     3 
  129   132   135   136     3 
  129   132   135   137     3 
  129   132   135   138     3 
  133   132   135   136     3 
  133   132   135   137     3 
  133   132   135   138     3 
  134   132   135   136     3 
  134   132   135   137     3 
  134   132   135   138     3 
  132   135   138   139     3 
  132   135   138   140     3 
  136   135   138   139     3 
  136   135   138   140     3 
  137   135   138   139     3 
  137   135   138   140     3 
  135   138   140   141     3 
  135   138   140   144     3 
  139   138   140   141     3 
  139   138   140   144     3 
  138   140   141   142     3 
  138   140   141   143     3 
  144   140   141   142     3 
  144   140   141   143     3 
  138   140   144   145     3 
  138   140   144   146     3 
  141   140   144   145     3 
  141   140   144   146     3 
  127   147   149   150     3 
  127   147   149   151     3 
  148   147   149   150     3 
  148   147   149   151     3 
  147   149   151   152     3 
  147   149   151   153     3 
  147   149   151   166     3 
  150   149   151   152     3 
  150   149   151   153     3 
  150   149   151   166     3 
  149   151   153   154     3 
  149   151   153   155     3 
  149   151   153   156     3 
  152   151   153   154     3 
  152   151   153   155     3 
  152   151   153   156     3 
  166   151   153   154     3 
  166   151   153   155     3 
  166   151   153   156     3 
  149   151   166   167     3 
  149   151   166   168     3 
  152   151   166   167     3 
  152   151   166   168     3 
  153   151   166   167     3 
  153   151   166   168     3 
  151   153   156   157     3 
  151   153   156   158     3 
  151   153   156   162     3 
  154   153   156   157     3 
  154   153   156   158     3 
  154   153   156   162     3 
  155   153   156   157     3 
  155   153   156   158     3 
  155   153   156   162     3 
  153   156   158   159     3 
  153   156   158   160     3 
  153   156   158   161     3 
  157   156   158   159     3 
  157   156   158   160     3 
  157   156   158   161     3 
  162   156   158   159     3 
  162   156   158   160     3 
  162   156   158   161     3 
  153   156   162   163     3 
  153   156   162   164     3 
  153   156   162   165     3 
  157   156   162   163     3 
  157   156   162   164     3 
  157   156   162   165     3 
  158   156   162   163     3 
  158   156   162   164     3 
  158   156   162   165     3 
  151   166   168   169     3 
  151   166   168   170     3 
  167   166   168   169     3 
  167   166   168   170     3 
  166   168   170   171     3 
  166   168   170   172     3 
  166   168   170   182     3 
  169   168   170   171     3 
  169   168   170   172     3 
  169   168   170   182     3 
  168   170   172   173     3 
  168   170   172   174     3 
  168   170   172   178     3 
  171   170   172   173     3 
  171   170   172   174     3 
  171   170   172   178     3 
  182   170   172   173     3 
  182   170   172   174     3 
  182   170   172   178     3 
  168   170   182   183     3 
  168   170   182   184     3 
  171   170   182   183     3 
  171   170   182   184     3 
  172   170   182   183     3 
  172   170   182   184     3 
  170   172   174   175     3 
  170   172   174   176     3 
  170   172   174   177     3 
  173   172   174   175     3 
  173   172   174   176     3 
  173   172   174   177     3 
  178   172   174   175     3 
  178   172   174   176     3 
  178   172   174   177     3 
  170   172   178   179     3 
  170   172   178   180     3 
  170   172   178   181     3 
  173   172   178   179     3 
  173   172   178   180     3 
  173   172   178   181     3 
  174   172   178   179     3 
  174   172   178   180     3 
  174   172   178   181     3 
  170   182   184   185     3 
  170   182   184   186     3 
  183   182   184   185     3 
  183   182   184   186     3 
  182   184   186   187     3 
  182   184   186   188     3 
  182   184   186   192     3 
  185   184   186   187     3 
  185   184   186   188     3 
  185   184   186   192     3 
  184   186   188   189     3 
  184   186   188   190     3 
  184   186   188   191     3 
  187   186   188   189     3 
  187   186   188   190     3 
  187   186   188   191     3 
  192   186   188   189     3 
  192   186   188   190     3 
  192   186   188   191     3 
  184   186   192   193     3 
  184   186   192   194     3 
  187   186   192   193     3 
  187   186   192   194     3 
  188   186   192   193     3 
  188   186   192   194     3 
  186   188   191   208     3 
  189   188   191   208     3 
  190   188   191   208     3 
  188   191   208   205     3 
  196   195   199   200     3 
  196   195   199   201     3 
  197   195   199   200     3 
  197   195   199   201     3 
  198   195   199   200     3 
  198   195   199   201     3 
  195   199   201   202     3 
  195   199   201   203     3 
  200   199   201   202     3 
  200   199   201   203     3 
  199   201   203   204     3 
  199   201   203   205     3 
  199   201   203   209     3 
  202   201   203   204     3 
  202   201   203   205     3 
  202   201   203   209     3 
  201   203   205   206     3 
  201   203   205   207     3 
  201   203   205   208     3 
  204   203   205   206     3 
  204   203   205   207     3 
  204   203   205   208     3 
  209   203   205   206     3 
  209   203   205   207     3 
  209   203   205   208     3 
  201   203   209   210     3 
  201   203   209   211     3 
  204   203   209   210     3 
  204   203   209   211     3 
  205   203   209   210     3 
  205   203   209   211     3 
  203   205   208   191     3 
  206   205   208   191     3 
  207   205   208   191     3 
  203   209   211   212     3 
  203   209   211   213     3 
  210   209   211   212     3 
  210   209   211   213     3 
  209   211   213   214     3 
  209   211   213   215     3 
  209   211   213   227     3 
  212   211   213   214     3 
  212   211   213   215     3 
  212   211   213   227     3 
  211   213   215   216     3 
  211   213   215   217     3 
  211   213   215   218     3 
  214   213   215   216     3 
  214   213   215   217     3 
  214   213   215   218     3 
  227   213   215   216     3 
  227   213   215   217     3 
  227   213   215   218     3 
  211   213   227   228     3 
  211   213   227   229     3 
  214   213   227   228     3 
  214   213   227   229     3 
  215   213   227   228     3 
  215   213   227   229     3 
  213   215   218   219     3 
  213   215   218   221     3 
  216   215   218   219     3 
  216   215   218   221     3 
  217   215   218   219     3 
  217   215   218   221     3 
  215   218   219   220     3 
  215   218   219   223     3 
  221   218   219   220     3 
  221   218   219   223     3 
  215   218   221   222     3 
  215   218   221   225     3 
  219   218   221   222     3 
  219   218   221   225     3 
  218   219   223   224     3 
  218   219   223   225     3 
  220   219   223   224     3 
  220   219   223   225     3 
  218   221   225   223     3 
  218   221   225   226     3 
  222   221   225   223     3 
  222   221   225   226     3 
  219   223   225   221     3 
  219   223   225   226     3 
  224   223   225   221     3 
  224   223   225   226     3 
  213   227   229   230     3 
  213   227   229   231     3 
  228   227   229   230     3 
  228   227   229   231     3 
  227   229   231   232     3 
  227   229   231   233     3 
  227   229   231   251     3 
  230   229   231   232     3 
  230   229   231   233     3 
  230   229   231   251     3 
  229   231   233   234     3 
  229   231   233   235     3 
  229   231   233   236     3 
  232   231   233   234     3 
  232   231   233   235     3 
  232   231   233   236     3 
  251   231   233   234     3 
  251   231   233   235     3 
  251   231   233   236     3 
  229   231   251   252     3 
  229   231   251   253     3 
  232   231   251   252     3 
  232   231   251   253     3 
  233   231   251   252     3 
  233   231   251   253     3 
  231   233   236   237     3 
  231   233   236   239     3 
  234   233   236   237     3 
  234   233   236   239     3 
  235   233   236   237     3 
  235   233   236   239     3 
  233   236   237   238     3 
  233   236   237   240     3 
  239   236   237   238     3 
  239   236   237   240     3 
  233   236   239   242     3 
  233   236   239   243     3 
  237   236   239   242     3 
  237   236   239   243     3 
  236   237   240   241     3 
  236   237   240   242     3 
  238   237   240   241     3 
  238   237   240   242     3 
  236   239   242   240     3 
  236   239   242   245     3 
  243   239   242   240     3 
  243   239   242   245     3 
  236   239   243   244     3 
  236   239   243   247     3 
  242   239   243   244     3 
  242   239   243   247     3 
  237   240   242   239     3 
  237   240   242   245     3 
  241   240   242   239     3 
  241   240   242   245     3 
  239   242   245   246     3 
  239   242   245   249     3 
  240   242   245   246     3 
  240   242   245   249     3 
  239   243   247   248     3 
  239   243   247   249     3 
  244   243   247   248     3 
  244   243   247   249     3 
  242   245   249   247     3 
  242   245   249   250     3 
  246   245   249   247     3 
  246   245   249   250     3 
  243   247   249   245     3 
  243   247   249   250     3 
  248   247   249   245     3 
  248   247   249   250     3 
  231   251   253   254     3 
  231   251   253   255     3 
  252   251   253   254     3 
  252   251   253   255     3 
  251   253   255   256     3 
  251   253   255   257     3 
  251   253   255   266     3 
  254   253   255   256     3 
  254   253   255   257     3 
  254   253   255   266     3 
  253   255   257   258     3 
  253   255   257   259     3 
  253   255   257   260     3 
  256   255   257   258     3 
  256   255   257   259     3 
  256   255   257   260     3 
  266   255   257   258     3 
  266   255   257   259     3 
  266   255   257   260     3 
  253   255   266   267     3 
  253   255   266   268     3 
  256   255   266   267     3 
  256   255   266   268     3 
  257   255   266   267     3 
  257   255   266   268     3 
  255   257   260   261     3 
  255   257   260   262     3 
  255   257   260   263     3 
  258   257   260   261     3 
  258   257   260   262     3 
  258   257   260   263     3 
  259   257   260   261     3 
  259   257   260   262     3 
  259   257   260   263     3 
  257   260   263   264     3 
  257   260   263   265     3 
  261   260   263   264     3 
  261   260   263   265     3 
  262   260   263   264     3 
  262   260   263   265     3 
  255   266   268   269     3 
  255   266   268   270     3 
  267   266   268   269     3 
  267   266   268   270     3 
  266   268   270   271     3 
  266   268   270   272     3 
  266   268   270   276     3 
  269   268   270   271     3 
  269   268   270   272     3 
  269   268   270   276     3 
  268   270   272   273     3 
  268   270   272   274     3 
  268   270   272   275     3 
  271   270   272   273     3 
  271   270   272   274     3 
  271   270   272   275     3 
  276   270   272   273     3 
  276   270   272   274     3 
  276   270   272   275     3 
  268   270   276   277     3 
  268   270   276   278     3 
  271   270   276   277     3 
  271   270   276   278     3 
  272   270   276   277     3 
  272   270   276   278     3 
  270   272   275   316     3 
  273   272   275   316     3 
  274   272   275   316     3 
  272   275   316   313     3 
  270   276   278   279     3 
  270   276   278   280     3 
  277   276   278   279     3 
  277   276   278   280     3 
  276   278   280   281     3 
  276   278   280   282     3 
  276   278   280   300     3 
  279   278   280   281     3 
  279   278   280   282     3 
  279   278   280   300     3 
  278   280   282   283     3 
  278   280   282   284     3 
  278   280   282   285     3 
  281   280   282   283     3 
  281   280   282   284     3 
  281   280   282   285     3 
  300   280   282   283     3 
  300   280   282   284     3 
  300   280   282   285     3 
  278   280   300   301     3 
  278   280   300   302     3 
  281   280   300   301     3 
  281   280   300   302     3 
  282   280   300   301     3 
  282   280   300   302     3 
  280   282   285   286     3 
  280   282   285   287     3 
  280   282   285   288     3 
  283   282   285   286     3 
  283   282   285   287     3 
  283   282   285   288     3 
  284   282   285   286     3 
  284   282   285   287     3 
  284   282   285   288     3 
  282   285   288   289     3 
  282   285   288   290     3 
  282   285   288   291     3 
  286   285   288   289     3 
  286   285   288   290     3 
  286   285   288   291     3 
  287   285   288   289     3 
  287   285   288   290     3 
  287   285   288   291     3 
  285   288   291   292     3 
  285   288   291   293     3 
  289   288   291   292     3 
  289   288   291   293     3 
  290   288   291   292     3 
  290   288   291   293     3 
  288   291   293   294     3 
  288   291   293   297     3 
  292   291   293   294     3 
  292   291   293   297     3 
  291   293   294   295     3 
  291   293   294   296     3 
  297   293   294   295     3 
  297   293   294   296     3 
  291   293   297   298     3 
  291   293   297   299     3 
  294   293   297   298     3 
  294   293   297   299     3 
  280   300   302   303     3 
  280   300   302   304     3 
  301   300   302   303     3 
  301   300   302   304     3 
  300   302   304   305     3 
  300   302   304   306     3 
  300   302   304   307     3 
  303   302   304   305     3 
  303   302   304   306     3 
  303   302   304   307     3 
  302   304   307   308     3 
  302   304   307   309     3 
  305   304   307   308     3 
  305   304   307   309     3 
  306   304   307   308     3 
  306   304   307   309     3 
  304   307   309   310     3 
  304   307   309   311     3 
  308   307   309   310     3 
  308   307   309   311     3 
  307   309   311   312     3 
  307   309   311   313     3 
  307   309   311   317     3 
  310   309   311   312     3 
  310   309   311   313     3 
  310   309   311   317     3 
  309   311   313   314     3 
  309   311   313   315     3 
  309   311   313   316     3 
  312   311   313   314     3 
  312   311   313   315     3 
  312   311   313   316     3 
  317   311   313   314     3 
  317   311   313   315     3 
  317   311   313   316     3 
  309   311   317   318     3 
  309   311   317   319     3 
  312   311   317   318     3 
  312   311   317   319     3 
  313   311   317   318     3 
  313   311   317   319     3 
  311   313   316   275     3 
  314   313   316   275     3 
  315   313   316   275     3 
  311   317   319   320     3 
  311   317   319   321     3 
  318   317   319   320     3 
  318   317   319   321     3 
  317   319   321   322     3 
  317   319   321   323     3 
  317   319   321   341     3 
  320   319   321   322     3 
  320   319   321   323     3 
  320   319   321   341     3 
  319   321   323   324     3 
  319   321   323   325     3 
  319   321   323   326     3 
  322   321   323   324     3 
  322   321   323   325     3 
  322   321   323   326     3 
  341   321   323   324     3 
  341   321   323   325     3 
  341   321   323   326     3 
  319   321   341   342     3 
  319   321   341   343     3 
  322   321   341   342     3 
  322   321   341   343     3 
  323   321   341   342     3 
  323   321   341   343     3 
  321   323   326   327     3 
  321   323   326   328     3 
  321   323   326   329     3 
  324   323   326   327     3 
  324   323   326   328     3 
  324   323   326   329     3 
  325   323   326   327     3 
  325   323   326   328     3 
  325   323   326   329     3 
  323   326   329   330     3 
  323   326   329   331     3 
  323   326   329   332     3 
  327   326   329   330     3 
  327   326   329   331     3 
  327   326   329   332     3 
  328   326   329   330     3 
  328   326   329   331     3 
  328   326   329   332     3 
  326   329   332   333     3 
  326   329   332   334     3 
  330   329   332   333     3 
  330   329   332   334     3 
  331   329   332   333     3 
  331   329   332   334     3 
  329   332   334   335     3 
  329   332   334   338     3 
  333   332   334   335     3 
  333   332   334   338     3 
  332   334   335   336     3 
  332   334   335   337     3 
  338   334   335   336     3 
  338   334   335   337     3 
  332   334   338   339     3 
  332   334   338   340     3 
  335   334   338   339     3 
  335   334   338   340     3 
  321   341   343   344     3 
  321   341   343   345     3 
  342   341   343   344     3 
  342   341   343   345     3 
  341   343   345   346     3 
  341   343   345   347     3 
  341   343   345   360     3 
  344   343   345   346     3 
  344   343   345   347     3 
  344   343   345   360     3 
  343   345   347   348     3 
  343   345   347   349     3 
  343   345   347   350     3 
  346   345   347   348     3 
  346   345   347   349     3 
  346   345   347   350     3 
  360   345   347   348     3 
  360   345   347   349     3 
  360   345   347   350     3 
  343   345   360   361     3 
  343   345   360   362     3 
  346   345   360   361     3 
  346   345   360   362     3 
  347   345   360   361     3 
  347   345   360   362     3 
  345   347   350   351     3 
  345   347   350   352     3 
  345   347   350   356     3 
  348   347   350   351     3 
  348   347   350   352     3 
  348   347   350   356     3 
  349   347   350   351     3 
  349   347   350   352     3 
  349   347   350   356     3 
  347   350   352   353     3 
  347   350   352   354     3 
  347   350   352   355     3 
  351   350   352   353     3 
  351   350   352   354     3 
  351   350   352   355     3 
  356   350   352   353     3 
  356   350   352   354     3 
  356   350   352   355     3 
  347   350   356   357     3 
  347   350   356   358     3 
  347   350   356   359     3 
  351   350   356   357     3 
  351   350   356   358     3 
  351   350   356   359     3 
  352   350   356   357     3 
  352   350   356   358     3 
  352   350   356   359     3 
  345   360   362   363     3 
  345   360   362   364     3 
  361   360   362   363     3 
  361   360   362   364     3 
  360   362   364   365     3 
  360   362   364   366     3 
  360   362   364   376     3 
  363   362   364   365     3 
  363   362   364   366     3 
  363   362   364   376     3 
  362   364   366   367     3 
  362   364   366   368     3 
  362   364   366   372     3 
  365   364   366   367     3 
  365   364   366   368     3 
  365   364   366   372     3 
  376   364   366   367     3 
  376   364   366   368     3 
  376   364   366   372     3 
  362   364   376   377     3 
  362   364   376   378     3 
  365   364   376   377     3 
  365   364   376   378     3 
  366   364   376   377     3 
  366   364   376   378     3 
  364   366   368   369     3 
  364   366   368   370     3 
  364   366   368   371     3 
  367   366   368   369     3 
  367   366   368   370     3 
  367   366   368   371     3 
  372   366   368   369     3 
  372   366   368   370     3 
  372   366   368   371     3 
  364   366   372   373     3 
  364   366   372   374     3 
  364   366   372   375     3 
  367   366   372   373     3 
  367   366   372   374     3 
  367   366   372   375     3 
  368   366   372   373     3 
  368   366   372   374     3 
  368   366   372   375     3 
  364   376   378   379     3 
  364   376   378   380     3 
  377   376   378   379     3 
  377   376   378   380     3 
  376   378   380   381     3 
  376   378   380   382     3 
  376   378   380   386     3 
  379   378   380   381     3 
  379   378   380   382     3 
  379   378   380   386     3 
  378   380   382   383     3 
  378   380   382   384     3 
  378   380   382   385     3 
  381   380   382   383     3 
  381   380   382   384     3 
  381   380   382   385     3 
  386   380   382   383     3 
  386   380   382   384     3 
  386   380   382   385     3 
  378   380   386   387     3 
  378   380   386   388     3 
  381   380   386   387     3 
  381   380   386   388     3 
  382   380   386   387     3 
  382   380   386   388     3 
  380   382   385    14     3 
  383   382   385    14     3 
  384   382   385    14     3 

[ dihedrals ]
;  ai    aj    ak    al funct            c0            c1            c2            c3
    1     7     5     6     4 
    8     7     5     9     4 
   16    15     9    17     4 
   18    17    15    19     4 
   21    24    27    25     4 
   24    29    25    26     4 
   24    31    27    28     4 
   25    31    29    30     4 
   29    27    31    32     4 
   34    33    19    35     4 
   36    35    33    37     4 
   39    42    43    45     4 
   42    49    45    48     4 
   44    43    42    46     4 
   45    53    49    50     4 
   46    45    48    51     4 
   47    46    43    48     4 
   49    55    53    54     4 
   52    51    48    55     4 
   53    51    55    56     4 
   58    57    37    59     4 
   60    59    57    61     4 
   70    66    69    71     4 
   73    72    61    74     4 
   75    74    72    76     4 
   83    82    76    84     4 
   85    84    82    86     4 
   98    97    94    99     4 
  100    97    99   103     4 
  101    99   100   102     4 
  104    99   103   105     4 
  107   106    86   108     4 
  109   108   106   110     4 
  114   113   110   115     4 
  116   115   113   117     4 
  124   123   117   125     4 
  126   125   123   127     4 
  139   138   135   140     4 
  141   138   140   144     4 
  142   140   141   143     4 
  145   140   144   146     4 
  148   147   127   149     4 
  150   149   147   151     4 
  167   166   151   168     4 
  169   168   166   170     4 
  183   182   170   184     4 
  185   184   182   186     4 
  193   186   192   194     4 
  195   201   199   200     4 
  202   201   199   203     4 
  210   209   203   211     4 
  212   211   209   213     4 
  215   218   221   219     4 
  218   223   219   220     4 
  218   225   221   222     4 
  219   225   223   224     4 
  223   221   225   226     4 
  228   227   213   229     4 
  230   229   227   231     4 
  233   236   237   239     4 
  236   243   239   242     4 
  238   237   236   240     4 
  239   247   243   244     4 
  240   239   242   245     4 
  241   240   237   242     4 
  243   249   247   248     4 
  246   245   242   249     4 
  247   245   249   250     4 
  252   251   231   253     4 
  254   253   251   255     4 
  264   260   263   265     4 
  267   266   255   268     4 
  269   268   266   270     4 
  277   276   270   278     4 
  279   278   276   280     4 
  292   291   288   293     4 
  294   291   293   297     4 
  295   293   294   296     4 
  298   293   297   299     4 
  301   300   280   302     4 
  303   302   300   304     4 
  308   307   304   309     4 
  310   309   307   311     4 
  318   317   311   319     4 
  320   319   317   321     4 
  333   332   329   334     4 
  335   332   334   338     4 
  336   334   335   337     4 
  339   334   338   340     4 
  342   341   321   343     4 
  344   343   341   345     4 
  361   360   345   362     4 
  363   362   360   364     4 
  377   376   364   378     4 
  379   378   376   380     4 
  387   380   386   388     4 

; Include Position restraint file
#ifdef POSRES
#include "posre.itp"
#endif

; Include water topology
#include "oplsaam.ff/tip3p.itp"

#ifdef POSRES_WATER
; Position restraint for each water oxygen
[ position_restraints ]
;  i funct       fcx        fcy        fcz
   1    1       1000       1000       1000
#endif

; Include topology for ions
#include "oplsaam.ff/ions.itp"

[ system ]
; Name
Protein in water

[ molecules ]
; Compound        #mols
Protein             1
SOL         5818
NA               17
CL               19
