# Supplementary material for: Defining the mobility range of a hinge-type connection using molecular dynamics and metadynamics
Source: PLoS One. 2020 Apr 13;15(4):e0230962. doi: 10.1371/journal.pone.0230962 (PMC7153902; doi:10.1371/journal.pone.0230962)
Supplement: S3 File — Input and parameter files used for structure elucidation and MD/metadynamics simulation. (ZIP) [file pone.0230962.s012.zip › supporting_data/Molecular_dynamics/starting_structure.pdb]

-------------------------------------------------------------------------------
##this is the starting structure of the hinge-peptide used for all MD-simulations
-------------------------------------------------------------------------------
ATOM      1  CH3 ACE     1      13.194  -3.742   9.386  1.00  0.00      A   
ATOM      2  HA1 ACE     1      12.733  -3.483  10.362  1.00  0.00      A   
ATOM      3  HA2 ACE     1      13.306  -4.847   9.332  1.00  0.00      A   
ATOM      4  HA3 ACE     1      12.502  -3.419   8.580  1.00  0.00      A   
ATOM      5  C   ACE     1      14.519  -3.076   9.239  1.00  0.00      A   
ATOM      6  O   ACE     1      15.565  -3.715   9.234  1.00  0.00      A   
ATOM      7  N   CYS     2      14.455  -1.734   9.125  1.00  0.00      A   
ATOM      8  HN  CYS     2      13.591  -1.238   9.144  1.00  0.00      A   
ATOM      9  CA  CYS     2      15.655  -0.940   8.972  1.00  0.00      A   
ATOM     10  HA  CYS     2      16.402  -1.502   8.421  1.00  0.00      A   
ATOM     11  HB1 CYS     2      16.357   0.969   8.181  1.00  0.00      A   
ATOM     12  HB2 CYS     2      14.731   1.039   8.961  1.00  0.00      A   
ATOM     13  CB  CYS     2      15.398   0.429   8.308  1.00  0.00      A   
ATOM     14  SG  CYS     2      14.631   0.135   6.688  1.00  0.00      A   
ATOM     15  C   CYS     2      16.176  -0.680  10.335  1.00  0.00      A   
ATOM     16  O   CYS     2      15.474  -0.161  11.200  1.00  0.00      A   
ATOM     17  N   HIS     3      17.450  -1.029  10.543  1.00  0.00      A   
ATOM     18  HN  HIS     3      18.030  -1.442   9.822  1.00  0.00      A   
ATOM     19  CA  HIS     3      18.052  -0.810  11.822  1.00  0.00      A   
ATOM     20  HA  HIS     3      17.602   0.074  12.252  1.00  0.00      A   
ATOM     21  NE2 HIS     3      19.855  -5.043  12.059  1.00  0.00      A   
ATOM     22  HE2 HIS     3      20.589  -5.716  12.154  1.00  0.00      A   
ATOM     23  CD2 HIS     3      19.725  -3.880  12.788  1.00  0.00      A   
ATOM     24  HD2 HIS     3      20.420  -3.564  13.556  1.00  0.00      A   
ATOM     25  ND1 HIS     3      18.007  -4.043  11.333  1.00  0.00      A   
ATOM     26  CG  HIS     3      18.588  -3.279  12.334  1.00  0.00      A   
ATOM     27  CE1 HIS     3      18.804  -5.090  11.206  1.00  0.00      A   
ATOM     28  HE1 HIS     3      18.654  -5.909  10.502  1.00  0.00      A   
ATOM     29  CB  HIS     3      17.924  -2.007  12.796  1.00  0.00      A   
ATOM     30  HB1 HIS     3      16.848  -2.232  12.960  1.00  0.00      A   
ATOM     31  HB2 HIS     3      18.375  -1.737  13.774  1.00  0.00      A   
ATOM     32  C   HIS     3      19.486  -0.533  11.556  1.00  0.00      A   
ATOM     33  O   HIS     3      20.052  -1.021  10.579  1.00  0.00      A   
ATOM     34  N   TRP     4      20.118   0.262  12.433  1.00  0.00      A   
ATOM     35  HN  TRP     4      19.676   0.638  13.243  1.00  0.00      A   
ATOM     36  CA  TRP     4      21.494   0.600  12.227  1.00  0.00      A   
ATOM     37  HA  TRP     4      21.718   0.508  11.169  1.00  0.00      A   
ATOM     38  CB  TRP     4      21.848   2.012  12.739  1.00  0.00      A   
ATOM     39  HB1 TRP     4      22.946   2.166  12.663  1.00  0.00      A   
ATOM     40  HB2 TRP     4      21.561   2.096  13.810  1.00  0.00      A   
ATOM     41  CG  TRP     4      21.154   3.110  11.965  1.00  0.00      A   
ATOM     42  CD1 TRP     4      19.946   3.693  12.229  1.00  0.00      A   
ATOM     43  HD1 TRP     4      19.306   3.437  13.060  1.00  0.00      A   
ATOM     44  NE1 TRP     4      19.662   4.640  11.285  1.00  0.00      A   
ATOM     45  HE1 TRP     4      18.857   5.190  11.254  1.00  0.00      A   
ATOM     46  CE2 TRP     4      20.699   4.692  10.387  1.00  0.00      A   
ATOM     47  CD2 TRP     4      21.656   3.755  10.775  1.00  0.00      A   
ATOM     48  CE3 TRP     4      22.804   3.601  10.047  1.00  0.00      A   
ATOM     49  HE3 TRP     4      23.563   2.886  10.326  1.00  0.00      A   
ATOM     50  CZ2 TRP     4      20.870   5.472   9.285  1.00  0.00      A   
ATOM     51  HZ2 TRP     4      20.128   6.192   8.976  1.00  0.00      A   
ATOM     52  CZ3 TRP     4      22.984   4.392   8.930  1.00  0.00      A   
ATOM     53  HZ3 TRP     4      23.884   4.287   8.342  1.00  0.00      A   
ATOM     54  CH2 TRP     4      22.027   5.316   8.552  1.00  0.00      A   
ATOM     55  HH2 TRP     4      22.189   5.924   7.675  1.00  0.00      A   
ATOM     56  C   TRP     4      22.306  -0.386  12.985  1.00  0.00      A   
ATOM     57  O   TRP     4      22.302  -0.412  14.215  1.00  0.00      A   
ATOM     58  N   GLU     5      23.037  -1.232  12.245  1.00  0.00      A   
ATOM     59  HN  GLU     5      23.016  -1.220  11.228  1.00  0.00      A   
ATOM     60  CA  GLU     5      23.881  -2.203  12.894  1.00  0.00      A   
ATOM     61  HA  GLU     5      23.441  -2.461  13.847  1.00  0.00      A   
ATOM     62  CB  GLU     5      24.156  -3.464  12.048  1.00  0.00      A   
ATOM     63  HB1 GLU     5      24.570  -4.259  12.705  1.00  0.00      A   
ATOM     64  HB2 GLU     5      24.918  -3.227  11.271  1.00  0.00      A   
ATOM     65  CG  GLU     5      22.892  -3.992  11.363  1.00  0.00      A   
ATOM     66  HG1 GLU     5      22.640  -3.363  10.486  1.00  0.00      A   
ATOM     67  HG2 GLU     5      22.044  -3.975  12.075  1.00  0.00      A   
ATOM     68  CD  GLU     5      23.138  -5.420  10.898  1.00  0.00      A   
ATOM     69  OE1 GLU     5      22.822  -6.351  11.686  1.00  0.00      A   
ATOM     70  OE2 GLU     5      23.658  -5.599   9.764  1.00  0.00      A   
ATOM     71  C   GLU     5      25.177  -1.496  13.111  1.00  0.00      A   
ATOM     72  O   GLU     5      25.917  -1.257  12.159  1.00  0.00      A   
ATOM     73  N   CYS     6      25.514  -1.152  14.378  1.00  0.00      A   
ATOM     74  HN  CYS     6      24.957  -1.375  15.176  1.00  0.00      A   
ATOM     75  CA  CYS     6      26.735  -0.418  14.595  1.00  0.00      A   
ATOM     76  HA  CYS     6      26.902   0.092  13.676  1.00  0.00      A   
ATOM     77  HB1 CYS     6      27.690   0.776  16.168  1.00  0.00      A   
ATOM     78  HB2 CYS     6      25.962   0.351  16.488  1.00  0.00      A   
ATOM     79  CB  CYS     6      26.692   0.653  15.703  1.00  0.00      A   
ATOM     80  SG  CYS     6      26.188   2.208  14.885  1.00  0.00      A   
ATOM     81  C   CYS     6      27.917  -1.304  14.760  1.00  0.00      A   
ATOM     82  O   CYS     6      28.770  -1.075  15.612  1.00  0.00      A   
ATOM     83  N   ARG     7      27.986  -2.370  13.932  1.00  0.00      A   
ATOM     84  HN  ARG     7      27.239  -2.637  13.328  1.00  0.00      A   
ATOM     85  CA  ARG     7      29.170  -3.178  13.903  1.00  0.00      A   
ATOM     86  HA  ARG     7      29.500  -3.352  14.914  1.00  0.00      A   
ATOM     87  CB  ARG     7      29.023  -4.492  13.110  1.00  0.00      A   
ATOM     88  HB1 ARG     7      30.024  -4.958  12.986  1.00  0.00      A   
ATOM     89  HB2 ARG     7      28.620  -4.264  12.098  1.00  0.00      A   
ATOM     90  CG  ARG     7      28.096  -5.492  13.805  1.00  0.00      A   
ATOM     91  HG1 ARG     7      27.092  -5.031  13.930  1.00  0.00      A   
ATOM     92  HG2 ARG     7      28.498  -5.716  14.817  1.00  0.00      A   
ATOM     93  CD  ARG     7      27.953  -6.800  13.024  1.00  0.00      A   
ATOM     94  HD1 ARG     7      28.934  -7.311  12.922  1.00  0.00      A   
ATOM     95  HD2 ARG     7      27.515  -6.615  12.018  1.00  0.00      A   
ATOM     96  NE  ARG     7      27.035  -7.701  13.781  1.00  0.00      A   
ATOM     97  HE  ARG     7      26.615  -7.381  14.631  1.00  0.00      A   
ATOM     98  CZ  ARG     7      26.760  -8.956  13.318  1.00  0.00      A   
ATOM     99  NH1 ARG     7      27.339  -9.403  12.166  1.00  0.00      A   
ATOM    100 HH11 ARG     7      27.966  -8.810  11.662  1.00  0.00      A   
ATOM    101 HH12 ARG     7      27.138 -10.322  11.827  1.00  0.00      A   
ATOM    102  NH2 ARG     7      25.909  -9.765  14.013  1.00  0.00      A   
ATOM    103 HH21 ARG     7      25.489  -9.437  14.859  1.00  0.00      A   
ATOM    104 HH22 ARG     7      25.705 -10.684  13.676  1.00  0.00      A   
ATOM    105  C   ARG     7      30.148  -2.283  13.204  1.00  0.00      A   
ATOM    106  O   ARG     7      31.338  -2.241  13.507  1.00  0.00      A   
ATOM    107  N   GLY     8      29.594  -1.541  12.213  1.00  0.00      A   
ATOM    108  HN  GLY     8      28.643  -1.659  11.942  1.00  0.00      A   
ATOM    109  CA  GLY     8      30.342  -0.569  11.470  1.00  0.00      A   
ATOM    110  HA1 GLY     8      30.599  -1.000  10.516  1.00  0.00      A   
ATOM    111  HA2 GLY     8      31.182  -0.261  12.077  1.00  0.00      A   
ATOM    112  C   GLY     8      29.413   0.604  11.258  1.00  0.00      A   
ATOM    113  O   GLY     8      29.772   1.587  10.616  1.00  0.00      A   
ATOM    114  N   CYS     9      28.174   0.495  11.821  1.00  0.00      A   
ATOM    115  HN  CYS     9      27.911  -0.311  12.341  1.00  0.00      A   
ATOM    116  CA  CYS     9      27.148   1.529  11.712  1.00  0.00      A   
ATOM    117  HA  CYS     9      26.303   1.192  12.296  1.00  0.00      A   
ATOM    118  HB1 CYS     9      26.759   3.661  11.984  1.00  0.00      A   
ATOM    119  HB2 CYS     9      28.481   3.260  11.633  1.00  0.00      A   
ATOM    120  CB  CYS     9      27.572   2.936  12.190  1.00  0.00      A   
ATOM    121  SG  CYS     9      27.899   2.861  13.993  1.00  0.00      A   
ATOM    122  C   CYS     9      26.688   1.587  10.295  1.00  0.00      A   
ATOM    123  O   CYS     9      27.138   2.404   9.496  1.00  0.00      A   
ATOM    124  N   ARG    10      25.724   0.697   9.983  1.00  0.00      A   
ATOM    125  HN  ARG    10      25.327   0.077  10.664  1.00  0.00      A   
ATOM    126  CA  ARG    10      25.182   0.601   8.662  1.00  0.00      A   
ATOM    127  HA  ARG    10      25.331   1.542   8.154  1.00  0.00      A   
ATOM    128  CB  ARG    10      25.792  -0.569   7.860  1.00  0.00      A   
ATOM    129  HB1 ARG    10      26.811  -0.286   7.521  1.00  0.00      A   
ATOM    130  HB2 ARG    10      25.169  -0.762   6.959  1.00  0.00      A   
ATOM    131  CG  ARG    10      25.885  -1.853   8.697  1.00  0.00      A   
ATOM    132  HG1 ARG    10      24.937  -1.990   9.259  1.00  0.00      A   
ATOM    133  HG2 ARG    10      26.704  -1.740   9.439  1.00  0.00      A   
ATOM    134  CD  ARG    10      26.150  -3.106   7.861  1.00  0.00      A   
ATOM    135  HD1 ARG    10      27.035  -2.968   7.203  1.00  0.00      A   
ATOM    136  HD2 ARG    10      25.260  -3.369   7.249  1.00  0.00      A   
ATOM    137  NE  ARG    10      26.439  -4.233   8.802  1.00  0.00      A   
ATOM    138  HE  ARG    10      26.798  -4.034   9.714  1.00  0.00      A   
ATOM    139  CZ  ARG    10      26.261  -5.532   8.416  1.00  0.00      A   
ATOM    140  NH1 ARG    10      25.705  -5.818   7.205  1.00  0.00      A   
ATOM    141 HH11 ARG    10      25.428  -5.074   6.597  1.00  0.00      A   
ATOM    142 HH12 ARG    10      25.575  -6.768   6.926  1.00  0.00      A   
ATOM    143  NH2 ARG    10      26.611  -6.544   9.260  1.00  0.00      A   
ATOM    144 HH21 ARG    10      26.997  -6.334  10.158  1.00  0.00      A   
ATOM    145 HH22 ARG    10      26.480  -7.495   8.983  1.00  0.00      A   
ATOM    146  C   ARG    10      23.718   0.342   8.832  1.00  0.00      A   
ATOM    147  O   ARG    10      23.308  -0.379   9.738  1.00  0.00      A   
ATOM    148  N   LEU    11      22.886   0.924   7.952  1.00  0.00      A   
ATOM    149  HN  LEU    11      23.206   1.505   7.209  1.00  0.00      A   
ATOM    150  CA  LEU    11      21.465   0.719   8.052  1.00  0.00      A   
ATOM    151  HA  LEU    11      21.202   0.548   9.095  1.00  0.00      A   
ATOM    152  CB  LEU    11      20.652   1.886   7.449  1.00  0.00      A   
ATOM    153  HB1 LEU    11      20.787   1.890   6.347  1.00  0.00      A   
ATOM    154  HB2 LEU    11      21.058   2.843   7.843  1.00  0.00      A   
ATOM    155  CG  LEU    11      19.147   1.820   7.760  1.00  0.00      A   
ATOM    156  HG  LEU    11      18.792   0.797   7.507  1.00  0.00      A   
ATOM    157  CD1 LEU    11      18.870   2.056   9.253  1.00  0.00      A   
ATOM    158 HD11 LEU    11      19.755   1.777   9.862  1.00  0.00      A   
ATOM    159 HD12 LEU    11      18.004   1.448   9.588  1.00  0.00      A   
ATOM    160 HD13 LEU    11      18.641   3.129   9.435  1.00  0.00      A   
ATOM    161  CD2 LEU    11      18.358   2.815   6.893  1.00  0.00      A   
ATOM    162 HD21 LEU    11      18.795   3.834   6.983  1.00  0.00      A   
ATOM    163 HD22 LEU    11      17.297   2.855   7.219  1.00  0.00      A   
ATOM    164 HD23 LEU    11      18.390   2.508   5.827  1.00  0.00      A   
ATOM    165  C   LEU    11      21.177  -0.517   7.272  1.00  0.00      A   
ATOM    166  O   LEU    11      21.429  -0.583   6.068  1.00  0.00      A   
ATOM    167  N   VAL    12      20.635  -1.539   7.955  1.00  0.00      A   
ATOM    168  HN  VAL    12      20.398  -1.474   8.943  1.00  0.00      A   
ATOM    169  CA  VAL    12      20.345  -2.781   7.287  1.00  0.00      A   
ATOM    170  HA  VAL    12      20.567  -2.657   6.237  1.00  0.00      A   
ATOM    171  CB  VAL    12      21.110  -3.948   7.851  1.00  0.00      A   
ATOM    172  HB  VAL    12      20.898  -4.056   8.936  1.00  0.00      A   
ATOM    173  CG1 VAL    12      20.678  -5.234   7.122  1.00  0.00      A   
ATOM    174 HG11 VAL    12      19.800  -5.688   7.628  1.00  0.00      A   
ATOM    175 HG12 VAL    12      21.507  -5.974   7.122  1.00  0.00      A   
ATOM    176 HG13 VAL    12      20.405  -5.011   6.068  1.00  0.00      A   
ATOM    177  CG2 VAL    12      22.608  -3.654   7.667  1.00  0.00      A   
ATOM    178 HG21 VAL    12      22.784  -3.139   6.699  1.00  0.00      A   
ATOM    179 HG22 VAL    12      23.191  -4.599   7.675  1.00  0.00      A   
ATOM    180 HG23 VAL    12      22.979  -3.002   8.486  1.00  0.00      A   
ATOM    181  C   VAL    12      18.886  -3.023   7.442  1.00  0.00      A   
ATOM    182  O   VAL    12      18.343  -2.931   8.538  1.00  0.00      A   
ATOM    183  N   CYS    13      18.206  -3.321   6.318  1.00  0.00      A   
ATOM    184  HN  CYS    13      18.643  -3.389   5.425  1.00  0.00      A   
ATOM    185  HA  CYS    13      16.396  -2.977   7.202  1.00  0.00      A   
ATOM    186  CA  CYS    13      16.785  -3.550   6.373  1.00  0.00      A   
ATOM    187  C   CYS    13      16.539  -5.043   6.630  1.00  0.00      A   
ATOM    188  OT1 CYS    13      17.535  -5.805   6.761  1.00  0.00      A   
ATOM    189  OT2 CYS    13      15.344  -5.439   6.676  1.00  0.00      A   
ATOM    190  HB1 CYS    13      14.962  -3.105   5.257  1.00  0.00      A   
ATOM    191  HB2 CYS    13      16.219  -3.984   4.307  1.00  0.00      A   
ATOM    192  CB  CYS    13      16.051  -3.183   5.064  1.00  0.00      A   
ATOM    193  SG  CYS    13      16.693  -1.587   4.471  1.00  0.00      A  
TER 
ATOM    194  CH3 ACE     1      11.529   0.219   0.124  1.00  0.00      B   
ATOM    195  HA1 ACE     1      10.699   0.937  -0.040  1.00  0.00      B   
ATOM    196  HA2 ACE     1      11.246  -0.464   0.955  1.00  0.00      B   
ATOM    197  HA3 ACE     1      11.652  -0.384  -0.800  1.00  0.00      B   
ATOM    198  C   ACE     1      12.791   0.942   0.450  1.00  0.00      B   
ATOM    199  O   ACE     1      12.850   2.165   0.453  1.00  0.00      B   
ATOM    200  N   CYS     2      13.838   0.136   0.724  1.00  0.00      B   
ATOM    201  HN  CYS     2      13.766  -0.858   0.705  1.00  0.00      B   
ATOM    202  CA  CYS     2      15.133   0.687   1.061  1.00  0.00      B   
ATOM    203  HA  CYS     2      15.007   1.590   1.648  1.00  0.00      B   
ATOM    204  HB1 CYS     2      17.014   0.175   2.042  1.00  0.00      B   
ATOM    205  HB2 CYS     2      16.260  -1.183   1.123  1.00  0.00      B   
ATOM    206  CB  CYS     2      16.052  -0.315   1.791  1.00  0.00      B   
ATOM    207  SG  CYS     2      15.212  -0.851   3.311  1.00  0.00      B   
ATOM    208  C   CYS     2      15.796   1.045  -0.216  1.00  0.00      B   
ATOM    209  O   CYS     2      15.951   0.219  -1.111  1.00  0.00      B   
ATOM    210  N   HIS     3      16.224   2.309  -0.308  1.00  0.00      B   
ATOM    211  HN  HIS     3      16.109   2.982   0.438  1.00  0.00      B   
ATOM    212  CA  HIS     3      16.888   2.757  -1.494  1.00  0.00      B   
ATOM    213  HA  HIS     3      17.440   1.921  -1.900  1.00  0.00      B   
ATOM    214  NE2 HIS     3      14.380   6.595  -1.836  1.00  0.00      B   
ATOM    215  HE2 HIS     3      14.238   7.584  -1.889  1.00  0.00      B   
ATOM    216  CD2 HIS     3      15.373   5.887  -2.477  1.00  0.00      B   
ATOM    217  HD2 HIS     3      16.123   6.336  -3.116  1.00  0.00      B   
ATOM    218  ND1 HIS     3      14.094   4.462  -1.281  1.00  0.00      B   
ATOM    219  CG  HIS     3      15.185   4.581  -2.129  1.00  0.00      B   
ATOM    220  CE1 HIS     3      13.646   5.697  -1.136  1.00  0.00      B   
ATOM    221  HE1 HIS     3      12.788   5.985  -0.529  1.00  0.00      B   
ATOM    222  CB  HIS     3      15.941   3.352  -2.563  1.00  0.00      B   
ATOM    223  HB1 HIS     3      15.192   2.585  -2.858  1.00  0.00      B   
ATOM    224  HB2 HIS     3      16.528   3.628  -3.465  1.00  0.00      B   
ATOM    225  C   HIS     3      17.851   3.795  -1.048  1.00  0.00      B   
ATOM    226  O   HIS     3      17.646   4.446  -0.025  1.00  0.00      B   
ATOM    227  N   TRP     4      18.933   3.984  -1.817  1.00  0.00      B   
ATOM    228  HN  TRP     4      19.093   3.483  -2.664  1.00  0.00      B   
ATOM    229  CA  TRP     4      19.919   4.945  -1.431  1.00  0.00      B   
ATOM    230  HA  TRP     4      19.856   5.093  -0.358  1.00  0.00      B   
ATOM    231  CB  TRP     4      21.349   4.534  -1.840  1.00  0.00      B   
ATOM    232  HB1 TRP     4      22.048   5.371  -1.625  1.00  0.00      B   
ATOM    233  HB2 TRP     4      21.375   4.334  -2.934  1.00  0.00      B   
ATOM    234  CG  TRP     4      21.835   3.303  -1.111  1.00  0.00      B   
ATOM    235  CD1 TRP     4      21.717   1.996  -1.492  1.00  0.00      B   
ATOM    236  HD1 TRP     4      21.246   1.659  -2.403  1.00  0.00      B   
ATOM    237  NE1 TRP     4      22.274   1.176  -0.550  1.00  0.00      B   
ATOM    238  HE1 TRP     4      22.311   0.202  -0.593  1.00  0.00      B   
ATOM    239  CE2 TRP     4      22.775   1.950   0.466  1.00  0.00      B   
ATOM    240  CD2 TRP     4      22.527   3.287   0.157  1.00  0.00      B   
ATOM    241  CE3 TRP     4      22.930   4.277   1.009  1.00  0.00      B   
ATOM    242  HE3 TRP     4      22.753   5.320   0.793  1.00  0.00      B   
ATOM    243  CZ2 TRP     4      23.415   1.590   1.613  1.00  0.00      B   
ATOM    244  HZ2 TRP     4      23.602   0.557   1.861  1.00  0.00      B   
ATOM    245  CZ3 TRP     4      23.582   3.918   2.171  1.00  0.00      B   
ATOM    246  HZ3 TRP     4      23.909   4.685   2.858  1.00  0.00      B   
ATOM    247  CH2 TRP     4      23.821   2.589   2.471  1.00  0.00      B   
ATOM    248  HH2 TRP     4      24.333   2.332   3.386  1.00  0.00      B   
ATOM    249  C   TRP     4      19.584   6.220  -2.117  1.00  0.00      B   
ATOM    250  O   TRP     4      19.676   6.337  -3.339  1.00  0.00      B   
ATOM    251  N   GLU     5      19.181   7.220  -1.320  1.00  0.00      B   
ATOM    252  HN  GLU     5      19.082   7.104  -0.314  1.00  0.00      B   
ATOM    253  CA  GLU     5      18.865   8.507  -1.885  1.00  0.00      B   
ATOM    254  HA  GLU     5      18.467   8.363  -2.880  1.00  0.00      B   
ATOM    255  CB  GLU     5      17.908   9.351  -1.015  1.00  0.00      B   
ATOM    256  HB1 GLU     5      17.500  10.183  -1.630  1.00  0.00      B   
ATOM    257  HB2 GLU     5      18.477   9.796  -0.168  1.00  0.00      B   
ATOM    258  CG  GLU     5      16.743   8.527  -0.456  1.00  0.00      B   
ATOM    259  HG1 GLU     5      17.062   7.987   0.458  1.00  0.00      B   
ATOM    260  HG2 GLU     5      16.405   7.790  -1.212  1.00  0.00      B   
ATOM    261  CD  GLU     5      15.596   9.463  -0.107  1.00  0.00      B   
ATOM    262  OE1 GLU     5      14.730   9.683  -0.995  1.00  0.00      B   
ATOM    263  OE2 GLU     5      15.577   9.979   1.045  1.00  0.00      B   
ATOM    264  C   GLU     5      20.174   9.219  -1.957  1.00  0.00      B   
ATOM    265  O   GLU     5      20.694   9.661  -0.935  1.00  0.00      B   
ATOM    266  N   CYS     6      20.752   9.379  -3.173  1.00  0.00      B   
ATOM    267  HN  CYS     6      20.332   9.075  -4.027  1.00  0.00      B   
ATOM    268  CA  CYS     6      22.046  10.011  -3.248  1.00  0.00      B   
ATOM    269  HA  CYS     6      22.487   9.815  -2.301  1.00  0.00      B   
ATOM    270  HB1 CYS     6      23.691  10.251  -4.679  1.00  0.00      B   
ATOM    271  HB2 CYS     6      22.426   9.059  -5.177  1.00  0.00      B   
ATOM    272  CB  CYS     6      23.009   9.456  -4.315  1.00  0.00      B   
ATOM    273  SG  CYS     6      23.969   8.137  -3.492  1.00  0.00      B   
ATOM    274  C   CYS     6      21.960  11.493  -3.327  1.00  0.00      B   
ATOM    275  O   CYS     6      22.693  12.134  -4.075  1.00  0.00      B   
ATOM    276  N   ARG     7      21.030  12.082  -2.545  1.00  0.00      B   
ATOM    277  HN  ARG     7      20.344  11.567  -2.036  1.00  0.00      B   
ATOM    278  CA  ARG     7      20.994  13.510  -2.427  1.00  0.00      B   
ATOM    279  HA  ARG     7      21.126  13.946  -3.404  1.00  0.00      B   
ATOM    280  CB  ARG     7      19.740  14.057  -1.716  1.00  0.00      B   
ATOM    281  HB1 ARG     7      19.882  15.139  -1.507  1.00  0.00      B   
ATOM    282  HB2 ARG     7      19.613  13.531  -0.744  1.00  0.00      B   
ATOM    283  CG  ARG     7      18.471  13.877  -2.552  1.00  0.00      B   
ATOM    284  HG1 ARG     7      18.325  12.796  -2.762  1.00  0.00      B   
ATOM    285  HG2 ARG     7      18.600  14.401  -3.524  1.00  0.00      B   
ATOM    286  CD  ARG     7      17.225  14.425  -1.852  1.00  0.00      B   
ATOM    287  HD1 ARG     7      17.320  15.517  -1.669  1.00  0.00      B   
ATOM    288  HD2 ARG     7      17.045  13.894  -0.892  1.00  0.00      B   
ATOM    289  NE  ARG     7      16.050  14.203  -2.745  1.00  0.00      B   
ATOM    290  HE  ARG     7      16.173  13.734  -3.620  1.00  0.00      B   
ATOM    291  CZ  ARG     7      14.807  14.630  -2.371  1.00  0.00      B   
ATOM    292  NH1 ARG     7      14.635  15.281  -1.185  1.00  0.00      B   
ATOM    293 HH11 ARG     7      15.420  15.444  -0.588  1.00  0.00      B   
ATOM    294 HH12 ARG     7      13.726  15.594  -0.912  1.00  0.00      B   
ATOM    295  NH2 ARG     7      13.740  14.411  -3.191  1.00  0.00      B   
ATOM    296 HH21 ARG     7      13.869  13.938  -4.063  1.00  0.00      B   
ATOM    297 HH22 ARG     7      12.829  14.722  -2.922  1.00  0.00      B   
ATOM    298  C   ARG     7      22.203  13.788  -1.587  1.00  0.00      B   
ATOM    299  O   ARG     7      22.912  14.778  -1.757  1.00  0.00      B   
ATOM    300  N   GLY     8      22.428  12.854  -0.628  1.00  0.00      B   
ATOM    301  HN  GLY     8      21.789  12.108  -0.467  1.00  0.00      B   
ATOM    302  CA  GLY     8      23.574  12.897   0.234  1.00  0.00      B   
ATOM    303  HA1 GLY     8      23.259  13.279   1.192  1.00  0.00      B   
ATOM    304  HA2 GLY     8      24.342  13.474  -0.262  1.00  0.00      B   
ATOM    305  C   GLY     8      24.038  11.467   0.391  1.00  0.00      B   
ATOM    306  O   GLY     8      24.998  11.188   1.103  1.00  0.00      B   
ATOM    307  N   CYS     9      23.328  10.528  -0.302  1.00  0.00      B   
ATOM    308  HN  CYS     9      22.556  10.783  -0.874  1.00  0.00      B   
ATOM    309  CA  CYS     9      23.633   9.100  -0.263  1.00  0.00      B   
ATOM    310  HA  CYS     9      22.948   8.618  -0.947  1.00  0.00      B   
ATOM    311  HB1 CYS     9      25.234   7.632  -0.492  1.00  0.00      B   
ATOM    312  HB2 CYS     9      25.794   9.268   0.021  1.00  0.00      B   
ATOM    313  CB  CYS     9      25.083   8.721  -0.640  1.00  0.00      B   
ATOM    314  SG  CYS     9      25.356   9.155  -2.401  1.00  0.00      B   
ATOM    315  C   CYS     9      23.305   8.584   1.097  1.00  0.00      B   
ATOM    316  O   CYS     9      24.161   8.446   1.966  1.00  0.00      B   
ATOM    317  N   ARG    10      22.008   8.254   1.273  1.00  0.00      B   
ATOM    318  HN  ARG    10      21.335   8.320   0.533  1.00  0.00      B   
ATOM    319  CA  ARG    10      21.515   7.760   2.522  1.00  0.00      B   
ATOM    320  HA  ARG    10      22.339   7.339   3.079  1.00  0.00      B   
ATOM    321  CB  ARG    10      20.788   8.849   3.341  1.00  0.00      B   
ATOM    322  HB1 ARG    10      21.541   9.523   3.801  1.00  0.00      B   
ATOM    323  HB2 ARG    10      20.208   8.368   4.159  1.00  0.00      B   
ATOM    324  CG  ARG    10      19.839   9.686   2.470  1.00  0.00      B   
ATOM    325  HG1 ARG    10      19.260   9.007   1.810  1.00  0.00      B   
ATOM    326  HG2 ARG    10      20.443  10.355   1.822  1.00  0.00      B   
ATOM    327  CD  ARG    10      18.861  10.538   3.283  1.00  0.00      B   
ATOM    328  HD1 ARG    10      19.398  11.155   4.034  1.00  0.00      B   
ATOM    329  HD2 ARG    10      18.104   9.899   3.786  1.00  0.00      B   
ATOM    330  NE  ARG    10      18.162  11.461   2.335  1.00  0.00      B   
ATOM    331  HE  ARG    10      18.602  11.708   1.472  1.00  0.00      B   
ATOM    332  CZ  ARG    10      16.950  12.006   2.655  1.00  0.00      B   
ATOM    333  NH1 ARG    10      16.304  11.625   3.792  1.00  0.00      B   
ATOM    334 HH11 ARG    10      16.719  10.944   4.395  1.00  0.00      B   
ATOM    335 HH12 ARG    10      15.418  12.025   4.023  1.00  0.00      B   
ATOM    336  NH2 ARG    10      16.372  12.911   1.814  1.00  0.00      B   
ATOM    337 HH21 ARG    10      16.835  13.173   0.968  1.00  0.00      B   
ATOM    338 HH22 ARG    10      15.485  13.311   2.043  1.00  0.00      B   
ATOM    339  C   ARG    10      20.530   6.684   2.184  1.00  0.00      B   
ATOM    340  O   ARG    10      19.771   6.805   1.227  1.00  0.00      B   
ATOM    341  N   LEU    11      20.513   5.598   2.973  1.00  0.00      B   
ATOM    342  HN  LEU    11      21.117   5.491   3.758  1.00  0.00      B   
ATOM    343  CA  LEU    11      19.594   4.521   2.710  1.00  0.00      B   
ATOM    344  HA  LEU    11      19.409   4.465   1.639  1.00  0.00      B   
ATOM    345  CB  LEU    11      20.094   3.169   3.267  1.00  0.00      B   
ATOM    346  HB1 LEU    11      20.067   3.204   4.377  1.00  0.00      B   
ATOM    347  HB2 LEU    11      21.152   3.027   2.958  1.00  0.00      B   
ATOM    348  CG  LEU    11      19.273   1.957   2.794  1.00  0.00      B   
ATOM    349  HG  LEU    11      18.199   2.185   2.969  1.00  0.00      B   
ATOM    350  CD1 LEU    11      19.461   1.703   1.290  1.00  0.00      B   
ATOM    351 HD11 LEU    11      19.728   2.644   0.767  1.00  0.00      B   
ATOM    352 HD12 LEU    11      18.526   1.303   0.845  1.00  0.00      B   
ATOM    353 HD13 LEU    11      20.276   0.965   1.126  1.00  0.00      B   
ATOM    354  CD2 LEU    11      19.622   0.702   3.610  1.00  0.00      B   
ATOM    355 HD21 LEU    11      19.111  -0.188   3.186  1.00  0.00      B   
ATOM    356 HD22 LEU    11      19.302   0.825   4.666  1.00  0.00      B   
ATOM    357 HD23 LEU    11      20.720   0.523   3.590  1.00  0.00      B   
ATOM    358  C   LEU    11      18.325   4.887   3.403  1.00  0.00      B   
ATOM    359  O   LEU    11      18.292   5.044   4.623  1.00  0.00      B   
ATOM    360  N   VAL    12      17.240   5.036   2.623  1.00  0.00      B   
ATOM    361  HN  VAL    12      17.261   4.883   1.618  1.00  0.00      B   
ATOM    362  CA  VAL    12      15.979   5.412   3.210  1.00  0.00      B   
ATOM    363  HA  VAL    12      16.091   5.403   4.284  1.00  0.00      B   
ATOM    364  CB  VAL    12      15.489   6.760   2.746  1.00  0.00      B   
ATOM    365  HB  VAL    12      15.394   6.770   1.640  1.00  0.00      B   
ATOM    366  CG1 VAL    12      14.109   7.036   3.373  1.00  0.00      B   
ATOM    367 HG11 VAL    12      13.307   6.569   2.762  1.00  0.00      B   
ATOM    368 HG12 VAL    12      13.921   8.130   3.424  1.00  0.00      B   
ATOM    369 HG13 VAL    12      14.059   6.620   4.402  1.00  0.00      B   
ATOM    370  CG2 VAL    12      16.534   7.808   3.163  1.00  0.00      B   
ATOM    371 HG21 VAL    12      16.106   8.830   3.086  1.00  0.00      B   
ATOM    372 HG22 VAL    12      17.427   7.747   2.506  1.00  0.00      B   
ATOM    373 HG23 VAL    12      16.855   7.637   4.213  1.00  0.00      B   
ATOM    374  C   VAL    12      14.984   4.376   2.823  1.00  0.00      B   
ATOM    375  O   VAL    12      14.866   4.016   1.656  1.00  0.00      B   
ATOM    376  N   CYS    13      14.247   3.850   3.822  1.00  0.00      B   
ATOM    377  HN  CYS    13      14.354   4.127   4.775  1.00  0.00      B   
ATOM    378  HA  CYS    13      13.552   2.349   2.625  1.00  0.00      B   
ATOM    379  CA  CYS    13      13.260   2.836   3.544  1.00  0.00      B   
ATOM    380  C   CYS    13      11.908   3.530   3.334  1.00  0.00      B   
ATOM    381  OT1 CYS    13      11.792   4.738   3.681  1.00  0.00      B   
ATOM    382  OT2 CYS    13      10.969   2.849   2.844  1.00  0.00      B   
ATOM    383  HB1 CYS    13      13.088   0.773   4.247  1.00  0.00      B   
ATOM    384  HB2 CYS    13      12.095   1.953   5.179  1.00  0.00      B   
ATOM    385  CB  CYS    13      13.078   1.794   4.679  1.00  0.00      B   
ATOM    386  SG  CYS    13      14.444   1.974   5.872  1.00  0.00      B   
END 
