# Supplementary material for: Defining the mobility range of a hinge-type connection using molecular dynamics and metadynamics
Source: PLoS One. 2020 Apr 13;15(4):e0230962. doi: 10.1371/journal.pone.0230962 (PMC7153902; doi:10.1371/journal.pone.0230962)
Supplement: S3 File — Input and parameter files used for structure elucidation and MD/metadynamics simulation. (ZIP) [file pone.0230962.s012.zip › supporting_data/Molecular_dynamics/adding_ions.mdp]

integrator  = steep         
emtol       = 5000.0       
emstep      = 0.01          
nsteps      = 50000         
nstlist         = 1         
cutoff-scheme	= Verlet     
ns_type         = grid      
coulombtype     = PME    
rcoulomb        = 1.0       
rvdw            = 1.0       
pbc             = xyz       
