# Supplementary material for: Defining the mobility range of a hinge-type connection using molecular dynamics and metadynamics
Source: PLoS One. 2020 Apr 13;15(4):e0230962. doi: 10.1371/journal.pone.0230962 (PMC7153902; doi:10.1371/journal.pone.0230962)
Supplement: S3 File — Input and parameter files used for structure elucidation and MD/metadynamics simulation. (ZIP) [file pone.0230962.s012.zip › supporting_data/Molecular_dynamics/md_sim.mdp]

title                   = OPLSAAM MD simulation Hinge 

; Parameters
integrator              = md        ; 
nsteps                  = 400000000   ; (800.00 ns)
dt                      = 0.002     ; 2 fs
nstxout                 = 0           
nstvout                 = 0         
nstfout                 = 0         
nstenergy               = 2500      ; every 5.0 ps
nstlog                  = 2500      ; every 5.0 ps
nstxout-compressed      = 2500      ; every 5.0 ps
compressed-x-grps       = System    ; save the whole system
continuation            = yes       
constraint_algorithm    = lincs     
constraints             = h-bonds   
lincs_iter              = 1         
lincs_order             = 4         
cutoff-scheme           = Verlet    
ns_type                 = grid     
nstlist                 = 10      
rcoulomb                = 1.0      
rvdw                    = 1.0      
coulombtype             = PME      
pme_order               = 4        
fourierspacing          = 0.16     
tcoupl                  = V-rescale             
tc-grps                 = Protein Non-Protein  
tau_t                   = 0.1     0.1           
ref_t                   = 300     300          
pcoupl                  = Parrinello-Rahman     
pcoupltype              = isotropic            
tau_p                   = 2.0                   
ref_p                   = 1.0                   
compressibility         = 4.5e-5               
pbc                     = xyz       
DispCorr                = EnerPres  
gen_vel                 = no         
