# Supplementary material for: Defining the mobility range of a hinge-type connection using molecular dynamics and metadynamics
Source: PLoS One. 2020 Apr 13;15(4):e0230962. doi: 10.1371/journal.pone.0230962 (PMC7153902; doi:10.1371/journal.pone.0230962)
Supplement: S3 File — Input and parameter files used for structure elucidation and MD/metadynamics simulation. (ZIP) [file pone.0230962.s012.zip › supporting_data/Molecular_dynamics/minimization.mdp]

integrator  = steep         
emtol       = 50.0        
emstep      = 0.01          
nsteps      = 500000        
nstlist         = 1         
cutoff-scheme   = Verlet    
ns_type         = grid      
coulombtype     = PME       
rcoulomb        = 1.2       
rvdw            = 1.2       
pbc             = xyz       
