# Supplementary material for: Defining the mobility range of a hinge-type connection using molecular dynamics and metadynamics
Source: PLoS One. 2020 Apr 13;15(4):e0230962. doi: 10.1371/journal.pone.0230962 (PMC7153902; doi:10.1371/journal.pone.0230962)
Supplement: S3 File — Input and parameter files used for structure elucidation and MD/metadynamics simulation. (ZIP) [file pone.0230962.s012.zip › supporting_data/Molecular_dynamics/npt_equilibration.mdp]

title                   = OPLSAAM - npt equilibration Hinge peptide 
define                  = -DPOSRES  
integrator              = md        
nsteps                  = 5000000    
dt                      = 0.002     
nstxout                 = 500       
nstvout                 = 500       
nstenergy               = 500       
nstlog                  = 500       
continuation            = yes       
constraint_algorithm    = lincs     
constraints             = h-bonds  
lincs_iter              = 1         
lincs_order             = 4         
cutoff-scheme           = Verlet    
ns_type                 = grid      
nstlist                 = 10       
rcoulomb                = 1.0      
rvdw                    = 1.0      
DispCorr                = EnerPres  
coulombtype             = PME       
pme_order               = 4         
fourierspacing          = 0.16     
tcoupl                  = V-rescale             
tc-grps                 = Protein Non-Protein   
tau_t                   = 0.1     0.1           
ref_t                   = 300     300           
pcoupl                  = Berendsen             
pcoupltype              = isotropic             
tau_p                   = 2.0                   
ref_p                   = 1.0                   
compressibility         = 4.5e-5                
refcoord_scaling        = com
pbc                     = xyz       
gen_vel                 = no         
