# Supplementary material for: Defining the mobility range of a hinge-type connection using molecular dynamics and metadynamics
Source: PLoS One. 2020 Apr 13;15(4):e0230962. doi: 10.1371/journal.pone.0230962 (PMC7153902; doi:10.1371/journal.pone.0230962)
Supplement: S3 File — Input and parameter files used for structure elucidation and MD/metadynamics simulation. (ZIP) [file pone.0230962.s012.zip › supporting_data/nmr/dihed.tbl]

  !!  1 Cystein Chi1
 assign (segid A and resid  2 and name N )   (segid A and resid   2 and name CA)
        (segid A and resid  2 and name CB)   (segid A and resid   2 and name SG) 1.0 -60.0 15.0 2
        
  !!  2 Histidin CHi1
 assign (segid A and resid  3 and name N )   (segid A and resid   3 and name CA)
        (segid A and resid  3 and name CB)   (segid A and resid   3 and name CG) 1.0  60.0 15.0 2

!! 3 TRP CHi1
 assign (segid A and resid  4 and name N )   (segid A and resid   4 and name CA)
        (segid A and resid  4 and name CB)   (segid A and resid   4 and name CG) 1.0  -60.0 15.0 2

!! 3 TRP CHi2
 assign (segid A and resid  4 and name CA)   (segid A and resid   4 and name CB)
        (segid A and resid  4 and name CG)   (segid A and resid   4 and name CD1) 1.0 90.0 15.0 2
        
!! 4 GlU CHi1
 assign (segid A and resid  5 and name N )   (segid A and resid   5 and name CA)
        (segid A and resid  5 and name CB)   (segid A and resid   5 and name CG) 1.0 -60.0 15.0 2
        
!! 4 GlU CHi2
 assign (segid A and resid  5 and name CA)   (segid A and resid   5 and name CB)
        (segid A and resid  5 and name CG)   (segid A and resid   5 and name CD) 1.0  180.0 15.0 2

!! 5 CYS CHi1
 assign (segid A and resid  6 and name N)    (segid A and resid   6 and name CA)
        (segid A and resid  6 and name CB)   (segid A and resid   6 and name SG) 1.0  -60.0 25.0 2  
        
!! 5 CYS CHi2
 assign (segid A and resid  6 and name CA)    (segid A and resid   6 and name CB)
        (segid A and resid  6 and name SG)    (segid A and resid   9 and name SG) 1.0  -75.0 30.0 2    

!! 6 ARG CHi1
 assign (segid A and resid  7 and name N)    (segid A and resid   7 and name CA)
        (segid A and resid  7 and name CB)   (segid A and resid   7 and name CG) 1.0  -60.0 30.0 2  
        
!! 8 CYS CHi1
 assign (segid A and resid  9 and name N)    (segid A and resid   9 and name CA)
        (segid A and resid  9 and name CB)   (segid A and resid   9 and name SG) 1.0  -60.0 15.0 2  
        
!! 8 CYS CHi2
 assign (segid A and resid  9 and name CA)    (segid A and resid   9 and name CB)
        (segid A and resid  9 and name SG)    (segid A and resid   6 and name SG) 1.0  -75.0 30.0 2  

  !!  9 ARG CHi1
 assign (segid A and resid  10 and name N )   (segid A and resid   10 and name CA)
        (segid A and resid  10 and name CB)   (segid A and resid   10 and name CG) 1.0  60.0 15.0 2   
 
 !!  10 LEU CHi1
 assign (segid A and resid  11 and name N )   (segid A and resid  11 and name CA)
        (segid A and resid  11 and name CB)   (segid A and resid   11 and name CG) 1.0  180.0 15.0 2     
        
 !!  10 LEU CHi2
 assign (segid A and resid  11 and name CA)   (segid A and resid  11 and name CB)
        (segid A and resid  11 and name CG)   (segid A and resid  11 and name HG) 1.0  -60.0 15.0 2   
        
 !!  11 Val CHi1
 assign (segid A and resid  12 and name HA)   (segid A and resid  12 and name CA)
        (segid A and resid  12 and name CB)   (segid A and resid   12 and name HB) 1.0  180.0 15.0 2  
        
  !! 12 Cystein Chi1
 assign (segid A and resid  13 and name N )   (segid A and resid   13 and name CA)
        (segid A and resid  13 and name CB)   (segid A and resid   13 and name SG) 1.0 -60.0 15.0 2
        
        
        
        !!!!!!!!!!!!!!!!!!!!!!!!!!!!!!!!!!!!!!!!!!!!!!!!!!1
  !!  1 Cystein Chi1
 assign (segid B and resid  2 and name N )   (segid B and resid   2 and name CA)
        (segid B and resid  2 and name CB)   (segid B and resid   2 and name SG) 1.0 -60.0 15.0 2
        
  !!  2 Histidin CHi1
 assign (segid B and resid  3 and name N )   (segid B and resid   3 and name CA)
        (segid B and resid  3 and name CB)   (segid B and resid   3 and name CG) 1.0  60.0 15.0 2
        
!! 3 TRP CHi1
 assign (segid B and resid  4 and name N )   (segid B and resid   $ and name CA)
        (segid B and resid  4 and name CB)   (segid B and resid   4 and name CG) 1.0  -60.0 15.0 2

!! 3 TRP CHi2
 assign (segid B and resid  4 and name CA)   (segid B and resid   4 and name CB)
        (segid B and resid  4 and name CG)   (segid B and resid   4 and name CD1) 1.0 90.0 15.0 2
        
!! 4 GlU CHi1
 assign (segid B and resid  5 and name N )   (segid B and resid   5 and name CA)
        (segid B and resid  5 and name CB)   (segid B and resid   5 and name CG) 1.0 -60.0 15.0 2
        
!! 4 GlU CHi2
 assign (segid B and resid  5 and name CA)   (segid B and resid   5 and name CB)
        (segid B and resid  % and name CG)   (segid B and resid   5 and name CD) 1.0  180.0 15.0 2

!! 5 CYS CHi1
 assign (segid B and resid  6 and name N)    (segid B and resid   6 and name CA)
        (segid B and resid  6 and name CB)   (segid B and resid   6 and name SG) 1.0  -60.0 25.0 2  
        
!! 5 CYS CHi2
 assign (segid B and resid  6 and name CA)    (segid B and resid   6 and name CB)
        (segid B and resid  6 and name SG)    (segid B and resid   9 and name SG) 1.0  -75.0 30.0 2    

!! 6 ARG CHi1
 assign (segid B and resid  7 and name N)    (segid B and resid   7 and name CA)
        (segid B and resid  7 and name CB)   (segid B and resid   7 and name CG) 1.0  -60.0 30.0 2  
        
!! 8 CYS CHi1
 assign (segid B and resid  9 and name N)    (segid B and resid   9 and name CA)
        (segid B and resid  9 and name CB)   (segid B and resid   9 and name SG) 1.0  -60.0 15.0 2  
        
!! 8 CYS CHi2
 assign (segid B and resid  9 and name CA)    (segid B and resid   9 and name CB)
        (segid B and resid  9 and name SG)    (segid B and resid   6 and name SG) 1.0  -75.0 30.0 2  

  !!  9 ARG CHi1
 assign (segid B and resid  10 and name N )   (segid B and resid   10 and name CA)
        (segid B and resid  10 and name CB)   (segid B and resid   10 and name CG) 1.0  60.0 15.0 2   
 
 !!  10 LEU CHi1
 assign (segid B and resid  11 and name N )   (segid B and resid  11 and name CA)
        (segid B and resid  11 and name CB)   (segid B and resid   11 and name CG) 1.0  180.0 15.0 2     
        
 !!  10 LEU CHi2
 assign (segid B and resid  11 and name CA)   (segid B and resid  11 and name CB)
        (segid B and resid  11 and name CG)   (segid B and resid   11 and name HG) 1.0  -60.0 15.0 2   
        
 !!  11 Val CHi1
 assign (segid B and resid  12 and name HA)   (segid B and resid  12 and name CA)
        (segid B and resid  12 and name CB)   (segid B and resid   12 and name HB) 1.0  180.0 15.0 2  
        
  !! 12 Cystein Chi1
 assign (segid B and resid  13 and name N )   (segid B and resid   1§ and name CA)
        (segid B and resid  13 and name CB)   (segid B and resid   13 and name SG) 1.0 -60.0 15.0 2
