# Supplementary material for: Defining the mobility range of a hinge-type connection using molecular dynamics and metadynamics
Source: PLoS One. 2020 Apr 13;15(4):e0230962. doi: 10.1371/journal.pone.0230962 (PMC7153902; doi:10.1371/journal.pone.0230962)
Supplement: S4 File — Detailed description of the compressed files in S4_supp_comput.zip. (TXT) [file pone.0230962.s013.txt]

This is a README-file for the additional supporting Information data in conjunction to the main manuscript Defining the mobility range of a hinge-like connection using molecular dynamics and metadynamics.

The following folders are compressed in the S4_supp_comput.zip file

nmr
Molecular_dynamics
metadynamics

the "nmr" folder contains the files used for the input structure preparation for MD simulation and metadynamics

-- fold.py -- this is the simulated annealing script used for the nmr-ensemble generation using eefx2 implicit forcefield

-- noe.tbl -- this file contains the nmr-noesy derived distance retraints used in fold.py

-- dihed.tbl -- the dihedral restraints derived from 1D and 2D-nmr

The "Molecular_dynamics" folder contains the files necessary to perform the standard MD simulation from scratch

-- adding_ions.mdp -- the gromacs input file for the adding and minimization of ions after solvation

-- md_sim.mdp -- the gromacs input file for performing the standard MD simulation

-- minimization.mdp -- the gromacs input file for performing the minimization of the solvated peptide prior for equilibration

-- npt_equilibration.mdp -- the gromacs input file for performing the second part of the equilibration (npt ensemble)

-- nvt_equilibration.mdp -- the gromacs input file for performing the first part of the equilibration (nvt ensemble)

-- starting_structure.pdb -- the starting structure used for subseqent md_simulations

-- topol.top -- topology file using OPLSAA/M forcefield

The "metadynamics" folder contains the plumed input files needed for performing enhanced sampling simulations

-- plumed.dat -- contains the input needed to perform a metadynamics simulation using the distance of the tryptophan residues as the only collective variable

-- analysis_plumed.dat -- contains the input needed to perform the 2D-analysis 

-- plumed_histo.dat -- contains the input to perform a histogram weighted free energy analysis
